# Supplementary material for: Systematic evaluation with practical guidelines for single-cell and spatially resolved transcriptomics data simulation under multiple scenarios
Source: Genome Biol. 2024 Jun 3;25:145. doi: 10.1186/s13059-024-03290-y (PMC11149245; doi:10.1186/s13059-024-03290-y)
Supplement: Supplementary file 2 — Additional file 2. The file contains supplementary tables (Table S1-S8). [file 13059_2024_3290_MOESM2_ESM.xlsx]

## Sheet: Table S1
Table S1: Basic characteristics of simulation methods for scRNA-seq and SRT data
Method	Publication Time	Category	Language	Model	Model Category	SRT/Omics Simulator	Prior Information	Simulate Groups	Simulate DEGs	Simulate Batches	Simulate Trajectory
Splat-paths	2017	Class 1	R	GP	GP			✓	✓	✓	✓
SplatPop-paths	2021	Class 1	R	GP	GP			✓	✓	✓	✓
SCRIP-paths	2021	Class 1	R	GP	GP			✓	✓	✓	✓
ESCO-traj	2021	Class 1	R	GP	GP		group labels	✓	✓		✓
ESCO-tree	2021	Class 1	R	GP	GP		group labels	✓	✓		✓
scMultiSim-tree	2022	Class 1	R	two-state kinetic model	Kinetic model	✓	group labels	✓		✓	✓
scDesign3-tree	2023	Class 1	R	GAMLSS	GAMLSS	✓	group labels batch labels	✓		✓	✓
TedSim	2022	Class 1	R	two-state kinetic model	Kinetic model		group labels	✓			✓
SymSim	2019	Class 1	R	two-state kinetic model	Kinetic model		group labels	✓			✓
VeloSim	2021	Class 1	R	two-state kinetic model	Kinetic model		group labels	✓			✓
PROSSTT	2019	Class 1	Python	GP	GP		group labels				✓
dyntoy	2017	Class 1	R	ZINB	Zero-inflated model		group labels				✓
dyngen	2021	Class 1	R	Gillespie’s stochastic simulation	Other models		group labels				✓
MFA	2017	Class 1	R	Normal distribution	Other models						✓
phenopath	2017	Class 1	R	GP	GP						✓
Splat	2017	Class 2	R	GP	GP			✓	✓	✓
SplatPop	2021	Class 2	R	GP	GP			✓	✓	✓
SCRIP-GP-trendedBCV	2021	Class 2	R	GP	GP			✓	✓	✓
SCRIP-GP-commonBCV	2021	Class 2	R	GP	GP			✓	✓	✓
SCRIP-BGP-commonBCV	2021	Class 2	R	BGP	BGP			✓	✓	✓
SCRIP-BP	2021	Class 2	R	BP	BP			✓	✓	✓
SCRIP-BGP-trendedBCV	2021	Class 2	R	BGP	BGP			✓	✓	✓
powsimR	2017	Class 2	R	GP	GP		ERCC spike-in	✓	✓	✓
SPARSim	2019	Class 2	R	Gamma-multivariate hypergeometric model	Other models		group labels ERCC spike-in	✓	✓	✓
SPsimSeq	2020	Class 2	R	log-linear density estimation Gaussian copula	Other models		group labels batch labels	✓	✓	✓
Lun	2016	Class 3	R	GP	GP			✓	✓
scDD	2016	Class 3	R	GP	GP		group labels (required)	✓	✓
scDesign	2019	Class 3	R	GN	GN			✓	✓
ESCO	2021	Class 3	R	GP	GP		group labels	✓	✓
muscat	2020	Class 3	R	GP	GP		group labels	✓	✓
zingeR	2018	Class 3	R	ZINB	Zero-inflated model		group labels (required)	✓	✓
zinbwaveZinger	2018	Class 3	R	ZINB	Zero-inflated model		group labels (required)	✓	✓
scDesign3	2023	Class 3	R	GAMLSS	GAMLSS	✓	group labels batch labels	✓		✓
scMultiSim	2022	Class 3	R	BP	BP	✓	group labels	✓		✓
POWSC	2020	Class 4	R	ZILNP	Zero-inflated model			✓
scDesign2	2021	Class 4	R	Four models + Gaussian copula	Optimal chosen model		group labels	✓
SparseDC	2017	Class 4	R	Normal distribution	Other models		group labels (required)	✓
hierarchicell	2021	Class 4	R	GP	GP			✓
scGAN	2020	Class 4	Python	GAN	GAN		group labels	✓
SimBPDD	2021	Class 4	R	BP	BP		group labels (required)	✓
SRTsim	2023	Class 4	R	Four models	Optimal chosen model	✓	group labels	✓
Lun2	2017	Class 4	R	GP	GP		batch labels (required)			✓
BASiCS	2016	Class 4	R	GP	GP		batch labels ERCC spike-in			✓
ZINB-WaVE	2018	Class 5	R	ZINB	Zero-inflated model		group labels batch labels
Simple	2017	Class 5	R	GP	GP
Kersplat	2017	Class 5	R	GP	GP
BEARscc	2018	Class 5	R	Noise mixture model + two drop-out models	Other models		ERCC spike-in (required)
dropsim	2017	Class 5	R	Poisson	Poisson
CancerInSilico	2019	Class 5	R	GP	GP
Note:
GP: Gamma-Poisson
GN: Gamma-Normal
BGP: Beta-Gamma-Poisson
BP: Beta-Poisson
ZINB: zero-inflated negative binomial distribution
ZILNP: zero-inflated log-normal Poisson
GAMLSS: generalized additive model for location, scale and shape
GAN: Generative adversarial network
Four models: which means that these methods determine an appropriate distributional assumption to model gene expression from four candidate distributions, including Poisson, zero-inflated Poisson (ZIP), negative binomial (NB, i.e., GP) and ZINB distribution

## Sheet: Table S2
Table S2: Unified parameter names and parameter settings of methods
(✓ indicates the parameter can be directly customed; 'option' denotes for optionally settings; others represent the alternative parameter names used for setting)
Method	nCells	nGenes	nGroups	group.condition (estimation and simulation)		de.prob	prob.group	fc.group	nBatches	batch.condition (estimation and simulation)		fc.batch	ERCC	dilution	volume	Notes
Splat	batchCells	✓	prob.group			✓	✓		batchCells
SplatPop	batchCells	✓	prob.group			✓	✓		batchCells
SCRIP-GP-trendedBCV	batchCells	✓	prob.group			✓	✓		batchCells
SCRIP-GP-commonBCV	batchCells	✓	prob.group			✓	✓		batchCells
SCRIP-BGP-commonBCV	batchCells	✓	prob.group			✓	✓		batchCells
SCRIP-BP	batchCells	✓	prob.group			✓	✓		batchCells
SCRIP-BGP-trendedBCV	batchCells	✓	prob.group			✓	✓		batchCells
powsimR	✓	✓	2			✓	✓	✓	prob.batch			✓	option	option	option	the genes with all zero counts will be removed
SPARSim				option		✓		✓			option		option	option	option
SPsimSeq	✓	✓			option	✓		✓			option
Lun	groupCells	✓	groupCells			✓	✓	fc.up.group fc.down.group
scDD	✓		2	✓
scDesign	✓		✓			✓	✓	✓
ESCO	✓	✓	prob.group	option		✓	✓
muscat	✓	✓	✓	option		✓		✓
zingeR	✓	✓		✓	✓	✓		✓								not return cell groups
zinbwaveZinger	✓	✓		✓	✓	✓		✓								not return cell groups
scDesign3			group.condition	option	✓					option
scMultiSim	✓	✓		option					✓
POWSC	✓		2			✓
scDesign2	✓		prob.group	option			✓
SparseDC	✓	✓		✓
hierarchicell	✓	✓	2					✓
scGAN				option
SimBPDD	✓		2		✓											only return the well-fitted genes
SRTsim			group.condition	option
Lun2	cell.plates	✓							cell.plates	✓
BASiCS	batchCells	✓							batchCells	option			option	option	option
ZINB-WaVE				option						option
Simple	✓	✓
Kersplat	✓	✓
BEARscc													✓	✓	✓
dropsim	✓	✓
CancerInSilico	✓
Splat-paths	batchCells	✓	prob.group			✓	✓		batchCells
SplatPop-paths	batchCells	✓	prob.group			✓			batchCells
SCRIP-paths	batchCells	✓	prob.group			✓	✓		batchCells
ESCO-traj	✓	✓	prob.group	option		✓	✓
ESCO-tree	✓	✓	prob.group	option		✓	✓
scMultiSim-tree	✓	✓		option					✓
scDesign3-tree	✓		group.condition	option	✓					option
TedSim		✓		option
SymSim	✓	✓		option
VeloSim	✓	✓		option
PROSSTT	✓	✓		option
dyntoy	✓	✓		option
dyngen	✓	✓		option
MFA	✓	✓
phenopath	✓	✓

## Sheet: Table S3
Table S3: Detailed information of reference datasets in this benchmarking study
Number	Dataset ID	Repository	Accession Number/URL	Platform	Organism	Organ/Source	Cell/Spot Number	Gene Number	Data Type	Group	Batch	Cluster	Trajectory	ERCC	Dilution (1:x)	Volume (ul)	Journal	Title
1	data1_GSE54006.rds	GEO	GSE54006	MARS-Seq	Mus musculus	Spleen	3035	14632	Count	2			NO	YES	50000	0.01	Science	Massively Parallel Single-Cell RNA-Seq for Marker-Free Decomposition of Tissues into Cell Types
2	data2_GSE72857.rds	GEO	GSE72857	MARS-Seq	Mus musculus	Bone Marrow	10368	27297	Count				NO	NO			Cell	Transcriptional Heterogeneity and Lineage Commitment in Myeloid Progenitors
3	data3_GSE133542_subset1.rds	GEO	GSE133542	MARS-Seq	Homo sapiens	Human PBMC/Mouse Colon Cell Lines	2304	34404	Count				NO	NO			Nature Biotechnology	Benchmarking single-cell RNA-sequencing protocols for cell atlas projects
4	data4_GSE133542_subset2.rds	GEO	GSE133542	MARS-Seq	Mus musculus	Human PBMC/Mouse Colon Cell Lines	2304	27347	Count				NO	NO			Nature Biotechnology	Benchmarking single-cell RNA-sequencing protocols for cell atlas projects
5	data5_SCP1729.rds	Single Cell Portal	SCP1729	10X Genomics	Mus musculus	Mammary tissue	6842	27998	Count	2			NO	NO			Cell Reports	Aging-Associated Alterations in Mammary Epithelia and Stroma Revealed by Single-Cell RNA Sequencing
6	data6_SCP1821.rds	Single Cell Portal	SCP1821	10X Genomics	Mus musculus	Mesentery	9149	19054	Count	2		9	NO	NO			Science Advances	FOXC2 controls adult lymphatic endothelial specialization, function, and gut lymphatic barrier preventing multiorgan failure
7	data7_SCP1675.rds	Single Cell Portal	SCP1675	10X Genomics	Danio rerio	Larvae	4959	18340	Count	2			NO	NO			Science Advances	Fxr signaling and microbial metabolism of bile salts in the zebrafish intestine
8	data8_GSE95701.rds	GEO	GSE95701	MARS-Seq	Mus musculus	Monocytes	1920	34016	Count	2			NO	YES	NOT FOUND	NOT FOUND	Immunity	Genomic Characterization of Murine Monocytes Reveals C/EBPβ Transcription Factor Dependence of Ly6C- Cells
9	data9_SCP1618.rds	Single Cell Portal	SCP1618	10X Genomics	Mus musculus	Retinae	4057	31054	Count	2			NO	NO			Science Advances	Phase transition specified by a binary code patterns the vertebrate eye cup
10	data10_GSE98816.rds	GEO	GSE98816	Smart-seq2	Mus musculus	Brain	3186	19937	Count				NO	NO			Nature	A molecular atlas of cell types and zonation in the brain vasculature
11	data11_Figshare_Aorta.rds	FigShare	https://figshare.com/ndownloader/files/10700143	Smart-seq2 10X Genomics	Mus musculus	Aorta	661	20562	Count		2	2	NO	YES	600000	0.4	Nature	Single-cell transcriptomics of 20 mouse organs creates a Tabula Muris
12	data12_Figshare_Bladder.rds	FigShare	https://figshare.com/ndownloader/files/10700143	Smart-seq2 10X Genomics	Mus musculus	Bladder	3748	20562	Count		2	2	NO	YES	600000	0.4	Nature	Single-cell transcriptomics of 20 mouse organs creates a Tabula Muris
13	data13_Figshare_Lung.rds	FigShare	https://figshare.com/ndownloader/files/10700143	Smart-seq2 10X Genomics	Mus musculus	Lung	1354	20562	Count		2	2	NO	YES	600000	0.4	Nature	Single-cell transcriptomics of 20 mouse organs creates a Tabula Muris
14	data14_Figshare_Marrow.rds	FigShare	https://figshare.com/ndownloader/files/10700143	Smart-seq2 10X Genomics	Mus musculus	Marrow	1572	20562	Count		2	2	NO	YES	600000	0.4	Nature	Single-cell transcriptomics of 20 mouse organs creates a Tabula Muris
15	data15_Figshare_Tongue.rds	FigShare	https://figshare.com/ndownloader/files/10700143	Smart-seq2 10X Genomics	Mus musculus	Tongue	4515	20562	Count		2	2	NO	YES	600000	0.4	Nature	Single-cell transcriptomics of 20 mouse organs creates a Tabula Muris
16	data16_Figshare_Thymus.rds	FigShare	https://figshare.com/ndownloader/files/10700143	Smart-seq2 10X Genomics	Mus musculus	Thymus	2702	20562	Count		2	2	NO	YES	600000	0.4	Nature	Single-cell transcriptomics of 20 mouse organs creates a Tabula Muris
17	data17_Figshare_Kidney.rds	FigShare	https://figshare.com/ndownloader/files/10700143	Smart-seq2 10X Genomics	Mus musculus	Kidney	740	20562	Count		2	2	NO	YES	600000	0.4	Nature	Single-cell transcriptomics of 20 mouse organs creates a Tabula Muris
18	data18_Figshare_Liver.rds	FigShare	https://figshare.com/ndownloader/files/10700143	Smart-seq2 10X Genomics	Mus musculus	Liver	2365	20562	Count		2	2	NO	YES	600000	0.4	Nature	Single-cell transcriptomics of 20 mouse organs creates a Tabula Muris
19	data19_Figshare_Limb_Muscle.rds	FigShare	https://figshare.com/ndownloader/files/10700143	Smart-seq2 10X Genomics	Mus musculus	Limb Muscle	1247	20562	Count		2	2	NO	YES	600000	0.4	Nature	Single-cell transcriptomics of 20 mouse organs creates a Tabula Muris
20	data20_Figshare_Spleen.rds	FigShare	https://figshare.com/ndownloader/files/10700143	Smart-seq2 10X Genomics	Mus musculus	Spleen	10465	20562	Count		2	2	NO	YES	600000	0.4	Nature	Single-cell transcriptomics of 20 mouse organs creates a Tabula Muris
21	data21_GSE54695.rds	GEO	GSE54695	CEL-seq	Mus musculus	Embryonic Stem Cells	160	11580	Count	2			NO	YES	500000	1	Nature Methods	Validation of noise models for single-cell transcriptomics
22	data22_GSE86469.rds	GEO	GSE86469	Fluidigm C1	Homo sapiens	Pancreas	638	26616	Count	2			NO	NO			Genome Biology	Single-cell transcriptomes identify human islet cell signatures and reveal cell-type-specific expression changes in type 2 diabetes
23	data23_GSE62270.rds	GEO	GSE62270	CEL-seq	Mus musculus	Embryonic Stem Cells	672	23630	Count		2		NO	YES	50000	0.03	Nature	Single-cell messenger RNA sequencing reveals rare intestinal cell types
24	data24_GSE85755.rds	GEO	GSE85755	CEL-seq	Mus musculus	Muscle Stem Cells	665	13841	Count				NO	NO			Nature Methods	Single-cell sequencing reveals dissociation-induced gene expression in tissue subpopulations
25	data25_GSE85241.rds	GEO	GSE85241	CEL-seq2	Homo sapiens	Pancreas	3072	19127	Count				NO	YES	NOT FOUND	0.1	Cell Systems	A Single-Cell Transcriptome Atlas of the Human Pancreas
26	data26_GSE78779.rds	GEO	GSE78779	CEL-seq CEL-seq2	Mus musculus	Fibroblast cells	44	22817	Count		2		NO	YES	1000000	1	Genome Biology	CEL-Seq2: sensitive highly-multiplexed single-cell RNA-Seq
27	data27_GSE117617.rds	GEO	GSE117617	CEL-seq2	Homo sapiens	Lung adenocarcinoma	383	27274	Count				NO	YES	NOT FOUND	NOT FOUND	Nature Methods	Benchmarking single cell RNA-sequencing analysis pipelines using mixture control experiments
28	data28_GSE117450_subset1.rds	GEO	GSE117450	CEL-seq2	Homo sapiens	Lung adenocarcinoma	24	29858	Count				NO	YES	NOT FOUND	NOT FOUND	Nature Methods	Benchmarking single cell RNA-sequencing analysis pipelines using mixture control experiments
29	data29_GSE117450_subset2.rds	GEO	GSE117450	CEL-seq2	Homo sapiens	Lung adenocarcinoma	347	22282	Count				NO	YES	NOT FOUND	NOT FOUND	Nature Methods	Benchmarking single cell RNA-sequencing analysis pipelines using mixture control experiments
30	data30_GSE117450_subset3.rds	GEO	GSE117450	CEL-seq2	Homo sapiens	Lung adenocarcinoma	347	24035	Count				NO	YES	NOT FOUND	NOT FOUND	Nature Methods	Benchmarking single cell RNA-sequencing analysis pipelines using mixture control experiments
31	data31_GSE117450_subset4.rds	GEO	GSE117450	CEL-seq2	Homo sapiens	Lung adenocarcinoma	347	24730	Count				NO	YES	NOT FOUND	NOT FOUND	Nature Methods	Benchmarking single cell RNA-sequencing analysis pipelines using mixture control experiments
32	data32_GSE117450_subset5.rds	GEO	GSE117450	CEL-seq2	Homo sapiens	Lung adenocarcinoma	347	26435	Count				NO	YES	NOT FOUND	NOT FOUND	Nature Methods	Benchmarking single cell RNA-sequencing analysis pipelines using mixture control experiments
33	data33_GSE133539_subset1.rds	GEO	GSE133539	CEL-seq2	Homo sapiens	Human PBMC	2880	41287	Count				NO	NO			Nature Biotechnology	Benchmarking single-cell RNA-sequencing protocols for cell atlas projects
34	data34_GSE133539_subset2.rds	GEO	GSE133539	CEL-seq2	Mus musculus	Mouse Colon Cell Lines	2880	34724	Count				NO	NO			Nature Biotechnology	Benchmarking single-cell RNA-sequencing protocols for cell atlas projects
35	data35_GSE109205_subset1.rds	GEO	GSE109205	Drop-seq	Homo sapiens	Kidney	1998	24973	Count				NO	NO			Development	Single-cell analysis of progenitor cell dynamics and lineage specification in the human fetal kidney
36	data36_GSE109205_subset2.rds	GEO	GSE109205	Drop-seq	Homo sapiens	Kidney	2000	27119	Count				NO	NO			Development	Single-cell analysis of progenitor cell dynamics and lineage specification in the human fetal kidney
37	data37_GSE109205_subset3.rds	GEO	GSE109205	Drop-seq	Homo sapiens	Kidney	1846	26830	Count				NO	NO			Development	Single-cell analysis of progenitor cell dynamics and lineage specification in the human fetal kidney
38	data38_GSE109205_subset4.rds	GEO	GSE109205	Drop-seq	Homo sapiens	Kidney	1996	23342	Count				NO	NO			Development	Single-cell analysis of progenitor cell dynamics and lineage specification in the human fetal kidney
39	data39_GSE109205_subset5.rds	GEO	GSE109205	Drop-seq	Homo sapiens	Kidney	2000	24272	Count				NO	NO			Development	Single-cell analysis of progenitor cell dynamics and lineage specification in the human fetal kidney
40	data40_GSE65525_subset1.rds	GEO	GSE65525	inDrop	Mus musculus	Embryonic stem cell	5952	24175	Count		2		NO	NO			Cell	Droplet barcoding for single-cell transcriptomics applied to embryonic stem cells
41	data41_GSE65525_subset2.rds	GEO	GSE65525	inDrop	Mus musculus	Embryonic stem cell	1101	24175	Count	2			NO	NO			Cell	Droplet barcoding for single-cell transcriptomics applied to embryonic stem cells
42	data42_GSE65525_subset3.rds	GEO	GSE65525	inDrop	Homo sapiens	Human lymphoblastoma	1192	22187	Count	2			NO	YES	5000	0.001	Cell	Droplet barcoding for single-cell transcriptomics applied to embryonic stem cells
43	data43_GSE183590.rds	GEO	GSE183590	Fluidigm C1	Homo sapiens	Lung	1456	44468	Count				NO	NO			npj Genomic Medicine	Single-cell RNA sequencing for the identification of early-stage lung cancer biomarkers from circulating blood
44	data44_GSE67835.rds	GEO	GSE67835	Fluidigm C1	Homo sapiens	Brain	466	22087	Count				NO	NO			PNAS	A survey of human brain transcriptome diversity at the single cell level
45	data45_GSE60361.rds	GEO	GSE60361	Fluidigm C1	Mus musculus	Cerebral cortex/Hippocampus	3005	19972	Count				NO	YES (no spike-in count)			Science	Cell types in the mouse cortex and hippocampus revealed by single-cell RNA-seq
46	data46_GSE95432.rds	GEO	GSE95432	Fluidigm C1	Mus musculus	Mammary Gland	186	27179	Count			2	NO	NO			Nature Communications	Construction of developmental lineage relationships in the mouse mammary gland by single-cell RNA profiling
47	data47_GSE95434.rds	GEO	GSE95434	Fluidigm C1	Mus musculus	Mammary Gland	346	27179	Count	3			NO	NO			Nature Communications	Construction of developmental lineage relationships in the mouse mammary gland by single-cell RNA profiling
48	data48_GSE95436.rds	GEO	GSE95436	Fluidigm C1	Mus musculus	Mammary Gland	278	27179	Count			3	NO	NO			Nature Communications	Construction of developmental lineage relationships in the mouse mammary gland by single-cell RNA profiling
49	data49_GSE95445.rds	GEO	GSE95445	Fluidigm C1	Mus musculus	Mammary Gland	444	27179	Count			2	NO	NO			Nature Communications	Construction of developmental lineage relationships in the mouse mammary gland by single-cell RNA profiling
50	data50_GSE95448.rds	GEO	GSE95448	Fluidigm C1	Mus musculus	Mammary Gland	312	27179	Count			2	NO	NO			Nature Communications	Construction of developmental lineage relationships in the mouse mammary gland by single-cell RNA profiling
51	data51_GSE108097_subset1.rds	GEO	GSE108097	Microwell-seq	Mus musculus	Bladder	3143	20670	Count				NO	NO			Cell	Mapping the Mouse Cell Atlas by Microwell-Seq
52	data52_GSE108097_subset2.rds	GEO	GSE108097	Microwell-seq	Mus musculus	Prostate	1234	15577	Count				NO	NO			Cell	Mapping the Mouse Cell Atlas by Microwell-Seq
53	data53_GSE108097_subset3.rds	GEO	GSE108097	Microwell-seq	Mus musculus	Mammary Gland	4403	19516	Count				NO	NO			Cell	Mapping the Mouse Cell Atlas by Microwell-Seq
54	data54_GSE108097_subset4.rds	GEO	GSE108097	Microwell-seq	Mus musculus	Bone Marrow	541	15532	Count				NO	NO			Cell	Mapping the Mouse Cell Atlas by Microwell-Seq
55	data55_GSE108097_subset5.rds	GEO	GSE108097	Microwell-seq	Mus musculus	Bone Marrow	5345	18697	Count				NO	NO			Cell	Mapping the Mouse Cell Atlas by Microwell-Seq
56	data56_GSE167297_subset1.rds	GEO	GSE167297	10X Genomics	Homo sapiens	Gastric Cancer	3108	32738	Count	2			NO	NO			Clinical Cancer Research	Spatially Distinct Reprogramming of the Tumor Microenvironment Based On Tumor Invasion in Diffuse-Type Gastric Cancers
57	data57_GSE167297_subset2.rds	GEO	GSE167297	10X Genomics	Homo sapiens	Gastric Cancer	5013	32738	Count	2			NO	NO			Clinical Cancer Research	Spatially Distinct Reprogramming of the Tumor Microenvironment Based On Tumor Invasion in Diffuse-Type Gastric Cancers
58	data58_GSE167297_subset3.rds	GEO	GSE167297	10X Genomics	Homo sapiens	Gastric Cancer	2874	32738	Count	2			NO	NO			Clinical Cancer Research	Spatially Distinct Reprogramming of the Tumor Microenvironment Based On Tumor Invasion in Diffuse-Type Gastric Cancers
59	data59_GSE184950.rds	GEO	GSE184950	10X Genomics	Homo sapiens	Brain	5773	33538	Count	2			NO	NO			Preprint (bioRxiv)	Single-cell transcriptomic atlas of the human substantia nigra in Parkinson’s disease
60	data60_SCP1261.rds	Single Cell Portal	SCP1261	10X Genomics	Mus musculus	Tumor	9966	16013	Count	2		10	NO	NO			Journal for ImmunoTherapy of Cancer	Single-cell sequencing reveals antitumor characteristics of intratumoral immune cells in old mice
61	data61_GSE114727_subset1.rds	GEO	GSE114727	inDrop	Homo sapiens	Breast Tumor	4582	12101	Count	2			NO	NO			Cell	Single-Cell Map of Diverse Immune Phenotypes in the Breast Tumor Microenvironment
62	data62_GSE114727_subset2.rds	GEO	GSE114727	inDrop	Homo sapiens	Breast Tumor	2882	10766	Count	2			NO	NO			Cell	Single-Cell Map of Diverse Immune Phenotypes in the Breast Tumor Microenvironment
63	data63_GSE106202.rds	GEO	GSE106202	Drop-seq	Homo sapiens	MDA-MB-231 cells	1599	18987	Count	2			NO	NO			Oncotarget	The effects of restricted glycolysis on stem-cell like characteristics of breast cancer cells
64	data64_GSE102827.rds	GEO	GSE102827	inDrop	Mus musculus	Visual Cortex	12249	25202	Count	2			NO	NO			Nature Neuroscience	Single-cell analysis of experience-dependent transcriptomic states in the mouse visual cortex
65	data65_GSE87038_subset1.rds	GEO	GSE87038	Smart-seq2	Mus musculus	Forebrain	160	23154	Count	2			NO	NO			Genome Biology	Single-cell RNA-seq analysis unveils a prevalent epithelial/mesenchymal hybrid state during mouse organogenesis
66	data66_GSE87038_subset2.rds	GEO	GSE87038	Smart-seq2	Mus musculus	Heart	192	23154	Count	2			NO	NO			Genome Biology	Single-cell RNA-seq analysis unveils a prevalent epithelial/mesenchymal hybrid state during mouse organogenesis
67	data67_GSE87038_subset3.rds	GEO	GSE87038	Smart-seq2	Mus musculus	Somite	156	23154	Count	2			NO	NO			Genome Biology	Single-cell RNA-seq analysis unveils a prevalent epithelial/mesenchymal hybrid state during mouse organogenesis
68	data68_GSE87038_subset4.rds	GEO	GSE87038	Smart-seq2	Mus musculus	Intestine	153	23154	Count	2			NO	NO			Genome Biology	Single-cell RNA-seq analysis unveils a prevalent epithelial/mesenchymal hybrid state during mouse organogenesis
69	data69_GSE87038_subset5.rds	GEO	GSE87038	Smart-seq2	Mus musculus	Hindbrain	151	23154	Count	2			NO	NO			Genome Biology	Single-cell RNA-seq analysis unveils a prevalent epithelial/mesenchymal hybrid state during mouse organogenesis
70	data70_GSE87038_subset6.rds	GEO	GSE87038	Smart-seq2	Mus musculus	Skin	132	23154	Count	2			NO	NO			Genome Biology	Single-cell RNA-seq analysis unveils a prevalent epithelial/mesenchymal hybrid state during mouse organogenesis
71	data71_GSE90047_subset1.rds	GEO	GSE90047	Smart-seq2	Mus musculus	Liver	124	40916	Count	2			NO	NO			Hepatology	A single-cell transcriptomic analysis reveals precise pathways and regulatory mechanisms underlying hepatoblast differentiation
72	data72_GSE90047_subset2.rds	GEO	GSE90047	Smart-seq2	Mus musculus	Liver	147	40916	Count	2			NO	NO			Hepatology	A single-cell transcriptomic analysis reveals precise pathways and regulatory mechanisms underlying hepatoblast differentiation
73	data73_GSE90047_subset3.rds	GEO	GSE90047	Smart-seq2	Mus musculus	Liver	106	40916	Count	2			NO	NO			Hepatology	A single-cell transcriptomic analysis reveals precise pathways and regulatory mechanisms underlying hepatoblast differentiation
74	data74_GSE112004_subset1.rds	GEO	GSE112004	MARS-Seq	Mus musculus	Bone Marrow	768	11838	Count	2			NO	NO			Elife	Single cell RNA-seq identifies the origins of heterogeneity in efficient cell transdifferentiation and reprogramming
75	data75_GSE112004_subset2.rds	GEO	GSE112004	MARS-Seq	Mus musculus	Bone Marrow	768	11838	Count	2			NO	NO			Elife	Single cell RNA-seq identifies the origins of heterogeneity in efficient cell transdifferentiation and reprogramming
76	data76_GSE112004_subset3.rds	GEO	GSE112004	MARS-Seq	Mus musculus	Bone Marrow	768	11838	Count	2			NO	NO			Elife	Single cell RNA-seq identifies the origins of heterogeneity in efficient cell transdifferentiation and reprogramming
77	data77_GSE112004_subset4.rds	GEO	GSE112004	MARS-Seq	Mus musculus	Bone Marrow	768	11838	Count	2			NO	NO			Elife	Single cell RNA-seq identifies the origins of heterogeneity in efficient cell transdifferentiation and reprogramming
78	data78_GSE112004_subset5.rds	GEO	GSE112004	MARS-Seq	Mus musculus	Bone Marrow	768	11838	Count	2			NO	NO			Elife	Single cell RNA-seq identifies the origins of heterogeneity in efficient cell transdifferentiation and reprogramming
79	data79_aging-hsc-old_kowalczyk.rds	zenodo	https://zenodo.org/record/1443566	Smart-seq	Mus musculus	Hematopoietic stem and progenitor cells	873	2815	Count			3	YES	NO			Genome Research	Single-cell RNA-seq reveals changes in cell cycle and differentiation programs upon aging of hematopoietic stem cells
80	data80_aging-hsc-young_kowalczyk.rds	zenodo	https://zenodo.org/record/1443566	Smart-seq	Mus musculus	Hematopoietic stem and progenitor cells	493	2227	Count			3	YES	NO			Genome Research	Single-cell RNA-seq reveals changes in cell cycle and differentiation programs upon aging of hematopoietic stem cells
81	data81_cell-cycle_buettner.rds	zenodo	https://zenodo.org/record/1443566	Fluidigm C1	Mus musculus	mESC	264	6812	Count			3	YES	YES	100	NOT FOUND	Nature Biotechnology	Computational analysis of cell-to-cell heterogeneity in single-cell RNA-sequencing data reveals hidden subpopulations of cells
82	data82_cellbench-SC1_luyitian.rds	zenodo	https://zenodo.org/record/1443566	CEL-seq2	Homo sapiens	Adenocarcinoma cell lines	154	1770	Count			4	YES	NO			Nature Methods	Benchmarking single cell RNA-sequencing analysis pipelines using mixture control experiments
83	data83_cellbench-SC2_luyitian.rds	zenodo	https://zenodo.org/record/1443566	CEL-seq2	Homo sapiens	Adenocarcinoma cell lines	155	2063	Count			4	YES	NO			Nature Methods	Benchmarking single cell RNA-sequencing analysis pipelines using mixture control experiments
84	data84_cellbench-SC3_luyitian.rds	zenodo	https://zenodo.org/record/1443566	CEL-seq2	Homo sapiens	Adenocarcinoma cell lines	163	2108	Count			4	YES	NO			Nature Methods	Benchmarking single cell RNA-sequencing analysis pipelines using mixture control experiments
85	data85_cellbench-SC4_luyitian.rds	zenodo	https://zenodo.org/record/1443566	CEL-seq2	Homo sapiens	Adenocarcinoma cell lines	162	2273	Count			4	YES	NO			Nature Methods	Benchmarking single cell RNA-sequencing analysis pipelines using mixture control experiments
86	data86_developing-dendritic-cells_schlitzer.rds	zenodo	https://zenodo.org/record/1443566	Fluidigm C1	Mus musculus	Bone Marrow	238	4480	Count			3	YES	NO			Nature Immunology	Identification of cDC1- and cDC2-committed DC progenitors reveals early lineage priming at the common DC progenitor stage in the bone marrow
87	data87_germline-human-female-weeks_li.rds	zenodo	https://zenodo.org/record/1443566	Smart-seq2	Homo sapiens	Fetal germ cells	666	5319	Count			12	YES	NO			Cell Stem Cell	Single-Cell RNA-Seq Analysis Maps Development of Human Germline Cells and Gonadal Niche Interactions
88	data88_germline-human-male-weeks_li.rds	zenodo	https://zenodo.org/record/1443566	Smart-seq2	Homo sapiens	Fetal germ cells	649	4777	Count			7	YES	NO			Cell Stem Cell	Single-Cell RNA-Seq Analysis Maps Development of Human Germline Cells and Gonadal Niche Interactions
89	data89_hematopoiesis-gates_olsson.rds	zenodo	https://zenodo.org/record/1443566	Fluidigm C1	Mus musculus	Bone Marrow	316	3594	Count			3	YES	NO			Nature	Single-cell analysis of mixed-lineage states leading to a binary cell fate choice
90	data90_human-embryos_petropoulos.rds	zenodo	https://zenodo.org/record/1443566	Fluidigm C1	Homo sapiens	Embryos	1289	8772	Count			5	YES	YES	NOT FOUND	NOT FOUND	Cell	Single-Cell RNA-Seq Reveals Lineage and X Chromosome Dynamics in Human Preimplantation Embryos
91	data91_macrophage-salmonella_saliba.rds	zenodo	https://zenodo.org/record/1443566	Smart-seq2	Mus musculus	Bone Marrow	60	6558	Count			4	YES	NO			Nature Microbiology	Single-cell RNA-seq ties macrophage polarization to growth rate of intracellular Salmonella
92	data92_mesoderm-development_loh.rds	zenodo	https://zenodo.org/record/1443566	Fluidigm C1	Homo sapiens	Embryonic stem cells	504	8772	Count			9	YES	NO			Scientific Data	An atlas of transcriptional, chromatin accessibility, and surface marker changes in human mesoderm development
93	data93_myoblast-differentiation_trapnell.rds	zenodo	https://zenodo.org/record/1443566	Fluidigm C1	Homo sapiens	Human Skeletal Muscle Myoblasts	290	8772	Count			4	YES	NO			Nature Biotechnology	The dynamics and regulators of cell fate decisions are revealed by pseudotemporal ordering of single cells
94	data94_NKT-differentiation_engel.rds	zenodo	https://zenodo.org/record/1443566	Fluidigm C1	Mus musculus	Cell lines	197	6799	Count			4	YES	NO			Nature Immunology	Innate-like functions of natural killer T cell subsets result from highly divergent gene programs
95	data95_pancreatic-alpha-cell-maturation_zhang.rds	zenodo	https://zenodo.org/record/1443566	Smart-seq2	Mus musculus	Pancreas	322	6138	Count			6	YES	YES	500000	0.05	Cell Metabolism	Deciphering Pancreatic Islet β Cell and α Cell Maturation Pathways and Characteristic Features at the Single-Cell Level
96	data96_pancreatic-beta-cell-maturation_zhang.rds	zenodo	https://zenodo.org/record/1443566	Smart-seq2	Mus musculus	Pancreas	562	6138	Count			7	YES	YES	500000	0.05	Cell Metabolism	Deciphering Pancreatic Islet β Cell and α Cell Maturation Pathways and Characteristic Features at the Single-Cell Level
97	data97_psc-astrocyte-maturation-glia_sloan.rds	zenodo	https://zenodo.org/record/1443566	Smart-seq2	Homo sapiens	Human cortical spheroid-derived cells	455	4717	Count			4	YES	NO			Neuron	Human Astrocyte Maturation Captured in 3D Cerebral Cortical Spheroids Derived from Pluripotent Stem Cells
98	data98_psc-astrocyte-maturation-neuron_sloan.rds	zenodo	https://zenodo.org/record/1443566	Smart-seq2	Homo sapiens	Human cortical spheroid-derived cells	192	3519	Count			4	YES	YES	NOT FOUND	NOT FOUND	Neuron	Human Astrocyte Maturation Captured in 3D Cerebral Cortical Spheroids Derived from Pluripotent Stem Cells
99	data99_stimulated-dendritic-cells-LPS_shalek.rds	zenodo	https://zenodo.org/record/1443566	Smart-seq	Mus musculus	Cell lines	540	4158	Count			5	YES	NO			Nature	Single-cell RNA-seq reveals dynamic paracrine control of cellular variation
100	data100_stimulated-dendritic-cells-PAM_shalek.rds	zenodo	https://zenodo.org/record/1443566	Smart-seq	Mus musculus	Cell lines	407	4158	Count			5	YES	NO			Nature	Single-cell RNA-seq reveals dynamic paracrine control of cellular variation
101	data101_stimulated-dendritic-cells-PIC_shalek.rds	zenodo	https://zenodo.org/record/1443566	Smart-seq	Mus musculus	Cell lines	433	4158	Count			5	YES	NO			Nature	Single-cell RNA-seq reveals dynamic paracrine control of cellular variation
102	data102_spatial_B1.rds	Github	https://github.com/almaan/her2st	ST	Homo sapiens	Breast Tumor	269	15109	Count	4			YES	NO			Nature Communications	Spatial deconvolution of HER2-positive breast cancer delineates tumor-associated cell type interactions
103	data103_spatial_C1.rds	Github	https://github.com/almaan/her2st	ST	Homo sapiens	Breast Tumor	167	15557	Count	3			YES	NO			Nature Communications	Spatial deconvolution of HER2-positive breast cancer delineates tumor-associated cell type interactions
104	data104_spatial_D1.rds	Github	https://github.com/almaan/her2st	ST	Homo sapiens	Breast Tumor	255	15661	Count	3			YES	NO			Nature Communications	Spatial deconvolution of HER2-positive breast cancer delineates tumor-associated cell type interactions
105	data105_spatial_E1.rds	Github	https://github.com/almaan/her2st	ST	Homo sapiens	Breast Tumor	534	15701	Count	3			YES	NO			Nature Communications	Spatial deconvolution of HER2-positive breast cancer delineates tumor-associated cell type interactions
106	data106_spatial_F1.rds	Github	https://github.com/almaan/her2st	ST	Homo sapiens	Breast Tumor	659	14861	Count	3			YES	NO			Nature Communications	Spatial deconvolution of HER2-positive breast cancer delineates tumor-associated cell type interactions
107	data107_spatial_H1.rds	Github	https://github.com/almaan/her2st	ST	Homo sapiens	Breast Tumor	530	15029	Count	6			YES	NO			Nature Communications	Spatial deconvolution of HER2-positive breast cancer delineates tumor-associated cell type interactions
108	data108_spatial_HDST.rds	Single Cell Portal	SCP420	HDST	Homo sapiens	Breast Tumor	4137	18284	Count	4			NO	NO			Nature Methods	High-definition spatial transcriptomics for in situ tissue profiling
109	data109_spatial_HDST.rds	Single Cell Portal	SCP420	HDST	Homo sapiens	Breast Tumor	3315	18284	Count	2			NO	NO			Nature Methods	High-definition spatial transcriptomics for in situ tissue profiling
110	data110_spatial_HDST.rds	Single Cell Portal	SCP420	HDST	Homo sapiens	Breast Tumor	2661	18284	Count	2			NO	NO			Nature Methods	High-definition spatial transcriptomics for in situ tissue profiling
111	data111_spatial_HDST.rds	Single Cell Portal	SCP420	HDST	Homo sapiens	Breast Tumor	2943	14515	Count	2			NO	NO			Nature Methods	High-definition spatial transcriptomics for in situ tissue profiling
112	data112_spatial_HDST.rds	Single Cell Portal	SCP420	HDST	Homo sapiens	Breast Tumor	3495	14515	Count	3			NO	NO			Nature Methods	High-definition spatial transcriptomics for in situ tissue profiling
113	data113_spatial_HDST.rds	Single Cell Portal	SCP420	HDST	Homo sapiens	Breast Tumor	1980	14515	Count	2			NO	NO			Nature Methods	High-definition spatial transcriptomics for in situ tissue profiling
114	data114_spatial_HDST.rds	Single Cell Portal	SCP420	HDST	Homo sapiens	Breast Tumor	510	14515	Count	2			NO	NO			Nature Methods	High-definition spatial transcriptomics for in situ tissue profiling
115	data115_spatial_HDST.rds	Single Cell Portal	SCP420	HDST	Homo sapiens	Breast Tumor	2549	14515	Count	2			NO	NO			Nature Methods	High-definition spatial transcriptomics for in situ tissue profiling
116	data116_spatial_PRAD.rds	10X Genomics	https://www.10xgenomics.com/resources/datasets/human-prostate-cancer-adjacent-normal-section-with-if-staining-ffpe-1-standard	10X Visium	Homo sapiens	Prostate Cancer	3460	18425	Count	2			YES	NO
117	data117_spatial_LUSC.rds	10X Genomics	https://www.10xgenomics.com/resources/datasets/human-lung-cancer-ffpe-2-standard	10X Visium	Homo sapiens	Lung Cancer	3858	18985	Count	2			YES	NO
118	data118_spatial_OV.rds	10X Genomics	https://www.10xgenomics.com/resources/datasets/human-ovarian-cancer-targeted-immunology-panel-stains-dapi-anti-pan-ck-anti-cd-45-1-standard-1-2-0	10X Visium	Homo sapiens	Ovarian Cancer	3492	1056	Count	2			YES	NO
119	data119_spatial_CESA.rds	10X Genomics	https://www.10xgenomics.com/resources/datasets/human-cervical-cancer-1-standard	10X Visium	Homo sapiens	Cervical Cancer	2781	17943	Count	2			YES	NO
120	data120_spatial_OV.rds	10X Genomics	https://www.10xgenomics.com/resources/datasets/human-ovarian-cancer-1-standard	10X Visium	Homo sapiens	Ovarian Cancer	3455	17943	Count	2			YES	NO
121	data121_spatial_GBM.rds	10X Genomics	https://www.10xgenomics.com/resources/datasets/human-glioblastoma-targeted-pan-cancer-panel-1-standard-1-2-0	10X Visium	Homo sapiens	Glioblastoma	3468	1253	Count	2			YES	NO
122	data122_spatial_BRCA.rds	10X Genomics	https://www.10xgenomics.com/resources/datasets/human-breast-cancer-targeted-immunology-panel-1-standard-1-2-0	10X Visium	Homo sapiens	Breast Cancer	4323	1056	Count	2			YES	NO
123	data123_spatial_DLPFC1.rds	Github	https://github.com/LieberInstitute/HumanPilot/	10X Visium	Homo sapiens	DLPFC	4221	33538	Count	7			NO	NO			Nature Neuroscience	Transcriptome-scale spatial gene expression in the human dorsolateral prefrontal cortex
124	data124_spatial_cerebellum.rds	Single Cell Portal	SCP354	Slide-Seq	Mus musculus	Cerebellum	4294	17729	Count	2			NO	NO			Science	Slide-seq: A scalable technology for measuring genome-wide expression at high spatial resolution
125	data125_spatial_cerebellum.rds	Single Cell Portal	SCP354	Slide-Seq	Mus musculus	Cerebellum	3290	17729	Count	1			NO	NO			Science	Slide-seq: A scalable technology for measuring genome-wide expression at high spatial resolution
126	data126_spatial_cerebellum.rds	Single Cell Portal	SCP354	Slide-Seq	Mus musculus	Cerebellum	4334	17729	Count	2			NO	NO			Science	Slide-seq: A scalable technology for measuring genome-wide expression at high spatial resolution
127	data127_spatial_hippocampus.rds	Single Cell Portal	SCP815	Slide-SeqV2	Mus musculus	Hippocampus	3944	23264	Count	2			NO	NO			Nature Biotechnology	Highly sensitive spatial transcriptomics at near-cellular resolution with Slide-seqV2
128	data128_spatial_hippocampus.rds	Single Cell Portal	SCP815	Slide-SeqV2	Mus musculus	Hippocampus	5007	23264	Count	2			NO	NO			Nature Biotechnology	Highly sensitive spatial transcriptomics at near-cellular resolution with Slide-seqV3
129	data129_spatial_hippocampus.rds	Single Cell Portal	SCP815	Slide-SeqV2	Mus musculus	Hippocampus	2753	23264	Count	1			NO	NO			Nature Biotechnology	Highly sensitive spatial transcriptomics at near-cellular resolution with Slide-seqV4
130	data130_spatial_gastrulation.rds		https://content.cruk.cam.ac.uk/jmlab/SpatialMouseAtlas2020/	seqFISH	Mus musculus	Gastrulation	1260	351	Count	2			NO	NO			Nature Biotechnology	Integration of spatial and single-cell transcriptomic data elucidates mouse organogenesis
131	data131_spatial_gastrulation.rds		https://content.cruk.cam.ac.uk/jmlab/SpatialMouseAtlas2020/	seqFISH	Mus musculus	Gastrulation	3704	351	Count	1			NO	NO			Nature Biotechnology	Integration of spatial and single-cell transcriptomic data elucidates mouse organogenesis
132	data132_spatial_gastrulation.rds		https://content.cruk.cam.ac.uk/jmlab/SpatialMouseAtlas2020/	seqFISH	Mus musculus	Gastrulation	1866	351	Count	2			NO	NO			Nature Biotechnology	Integration of spatial and single-cell transcriptomic data elucidates mouse organogenesis
133	data133_spatial_gastrulation.rds		https://content.cruk.cam.ac.uk/jmlab/SpatialMouseAtlas2020/	seqFISH	Mus musculus	Gastrulation	1476	351	Count	2			NO	NO			Nature Biotechnology	Integration of spatial and single-cell transcriptomic data elucidates mouse organogenesis
134	data134_spatial_gastrulation.rds		https://content.cruk.cam.ac.uk/jmlab/SpatialMouseAtlas2020/	seqFISH	Mus musculus	Gastrulation	761	351	Count	1			NO	NO			Nature Biotechnology	Integration of spatial and single-cell transcriptomic data elucidates mouse organogenesis
135	data135_spatial_cortex.rds	Github	https://github.com/CaiGroup/seqFISH-PLUS	seqFISH+	Mus musculus	Cortex	913	10000	Count	3			NO	NO			Nature	Transcriptome-scale super-resolved imaging in tissues by RNA seqFISH+
136	data136_spatial_olfactorybulb.rds	Github	https://github.com/CaiGroup/seqFISH-PLUS	seqFISH+	Mus musculus	Olfactory Bulb	2050	10000	Count	1			NO	NO			Nature	Transcriptome-scale super-resolved imaging in tissues by RNA seqFISH+
137	data137_spatial_cortex.rds		http://linnarssonlab.org/osmFISH/availability/	osmFISH	Mus musculus	Cortex	6430	33	Count	12			NO	NO			Nature Methods	Spatial organization of the somatosensory cortex revealed by osmFISH
138	data138_spatial_cortex.rds	GEO	GSE166692	sci-Space	Mus musculus	Embryos	1222	22744	Count	3			NO	NO			Science	Embryo-scale, single-cell spatial transcriptomics
139	data139_spatial_cortex.rds	GEO	GSE166692	sci-Space	Mus musculus	Embryos	1386	23625	Count	3			NO	NO			Science	Embryo-scale, single-cell spatial transcriptomics
140	data140_spatial_cortex.rds	GEO	GSE166692	sci-Space	Mus musculus	Embryos	1052	23156	Count	3			NO	NO			Science	Embryo-scale, single-cell spatial transcriptomics
141	data141_spatial_neuron.rds		https://cellxgene.cziscience.com/collections/31937775-0602-4e52-a799-b6acdd2bac2e	MERFISH	Mus musculus	Brain	2638	374	Count	1			NO	NO			Cell	Molecular and spatial signatures of mouse brain aging at single-cell resolution
142	data142_spatial_microglial.rds		https://cellxgene.cziscience.com/collections/31937775-0602-4e52-a799-b6acdd2bac2e	MERFISH	Mus musculus	Brain	283	374	Count	1			NO	NO			Cell	Molecular and spatial signatures of mouse brain aging at single-cell resolution
143	data143_spatial_oligodendrocyte.rds		https://cellxgene.cziscience.com/collections/31937775-0602-4e52-a799-b6acdd2bac2e	MERFISH	Mus musculus	Brain	1975	374	Count	1			NO	NO			Cell	Molecular and spatial signatures of mouse brain aging at single-cell resolution
144	data144_spatial_endothelial.rds		https://cellxgene.cziscience.com/collections/31937775-0602-4e52-a799-b6acdd2bac2e	MERFISH	Mus musculus	Brain	5439	374	Count	1			NO	NO			Cell	Molecular and spatial signatures of mouse brain aging at single-cell resolution
145	data145_spatial_neuron.rds		https://cellxgene.cziscience.com/collections/31937775-0602-4e52-a799-b6acdd2bac2e	MERFISH	Mus musculus	Brain	2863	374	Count	1			NO	NO			Cell	Molecular and spatial signatures of mouse brain aging at single-cell resolution
146	data146_spatial_foregut.rds		https://db.cngb.org/stomics/flysta3d/download/	Stereo-Seq	Drosophila melanogaster	Foregut	602	13668	Count	1			NO	NO			Developmental Cell	High-resolution 3D spatiotemporal transcriptomic maps of developing Drosophila embryos and larvae
147	data147_spatial_muscle.rds		https://db.cngb.org/stomics/flysta3d/download/	Stereo-Seq	Drosophila melanogaster	Muscle	1121	13668	Count	1			NO	NO			Developmental Cell	High-resolution 3D spatiotemporal transcriptomic maps of developing Drosophila embryos and larvae
148	data148_spatial_trachea.rds		https://db.cngb.org/stomics/flysta3d/download/	Stereo-Seq	Drosophila melanogaster	Trachea	1367	13668	Count	1			NO	NO			Developmental Cell	High-resolution 3D spatiotemporal transcriptomic maps of developing Drosophila embryos and larvae
149	data149_spatial_fatbody.rds		https://db.cngb.org/stomics/flysta3d/download/	Stereo-Seq	Drosophila melanogaster	Fat Body	380	13668	Count	1			NO	NO			Developmental Cell	High-resolution 3D spatiotemporal transcriptomic maps of developing Drosophila embryos and larvae
150	data150_spatial_radialglia.rds		https://db.cngb.org/stomics/mosta/download/	Stereo-Seq	Mus musculus	Mindbrain	1246	18698	Count	1			NO	NO			Cell	Spatiotemporal transcriptomic atlas of mouse organogenesis using DNA nanoball-patterned arrays
151	data151_spatial_radialglia.rds		https://db.cngb.org/stomics/mosta/download/	Stereo-Seq	Mus musculus	Mindbrain	1370	21202	Count	1			NO	NO			Cell	Spatiotemporal transcriptomic atlas of mouse organogenesis using DNA nanoball-patterned arrays
152	data152_spatial_radialglia.rds		https://db.cngb.org/stomics/mosta/download/	Stereo-Seq	Mus musculus	Mindbrain	3652	18087	Count	1			NO	NO			Cell	Spatiotemporal transcriptomic atlas of mouse organogenesis using DNA nanoball-patterned arrays

## Sheet: Table S4
Table S4: The checklist of scoring rules for usability evaluation
Check Id	Category	Aspect	Description	Scoring Criterion	Weight	References
1	Method availability	Open source	Is the method open for all users freely?	If ture ~ 1; If false ~ 0	7	Wilson, G. et al (2014); Boulesteix, A. L. (2015); Artaza, H. et al (2016); Jimenez, R. C. et al (2017); Silva, L. B. (2017); Taschuk, M. (2017)
2		Packaging	Is the method packaged or wrapped in R packages or Python modules?	If ture ~ 1; If false ~ 0	4	Wilson, G. et al (2014); Taschuk, M. (2017); Karimzadeh, M. (2018);
3		Available dependencies	Are the dependencies which be needed available without compatability problems?	If ture ~ 1; If false ~ 0	4	Artaza, H. et al (2016); Silva, L. B. (2017); Taschuk, M. (2017);
4		Licence	Does the method follow a certain licence?	If ture ~ 1; If false ~ 0	5	Artaza, H. et al (2016); Jimenez, R. C. et al (2017); Silva, L. B. (2017); Taschuk, M. (2017);
5		Platform/Respository	Can the method be installed from a stable and general platform or respository?	If the method is available only in github or gitlab ~ 0.5; in Bioconductor, CRAN, PYPI ~ 1	6	Artaza, H. et al (2016); Jimenez, R. C. et al (2017); Silva, L. B. (2017); Taschuk, M. (2017); Karimzadeh, M. (2018);
6		Prior information	Is the prior or expertise knowledge needed when installing the tool?	If programming and other expertise are needed ~ 0.5; else ~ 1	2	Wilson, G. et al (2014);
7		Special requirement	Are the specific softwares or equipment required during installation or using?	If operation system, GPU or other equipment are specifically needed ~ 0; else ~ 1	1
8	Code quality	Original code	Are the original codes available?	If ture ~ 1; If false ~ 0	3	Wilson, G. et al (2014); Boulesteix, A. L. (2015);
9		Modularized code	Are the codes modularized?	If ture ~ 1; If false ~ 0.5	2	Wilson, G. et al (2014);
10		Duplicate codes	Are the codes tidy without many duplicates?	1. There are no duplicate codes ~ 1; 2. There are hardly duplicate codes ~ 0.8; 3. There are some duplicate codes ~ 0.5; 4. There are many duplicate codes ~ 0.1	2	Wilson, G. et al (2014);
11		Assertions	Are there assertions to check the steps or operations?	If ture ~ 1; If false ~ 0	3	Wilson, G. et al (2014); Artaza, H. et al (2016);
12		Unit testing	Are there unite testings in the codes?	If ture ~ 1; If false ~ 0	5	Wilson, G. et al (2014); Artaza, H. et al (2016); Silva, L. B. (2017); Taschuk, M. (2017);
13		File classification	Are the files containing codes well classified and ordered?	The files are categorized ~ 1; else ~ 0	1
14		Seed	Is there a parameter for setting the random seed?	If true ~ 1; else ~ 0	3	Wilson, G. et al (2014); Taschuk, M. (2017);
15	Self-evaluation	Comparison	Has the method been compared with other similar ones in the study?	If ture ~ 1; If false ~ 0	2	Boulesteix, A. L. (2015);
16		Criteria	Are there several criteria?	If ture ~ 1; If false ~ 0.5	2	Boulesteix, A. L. (2015);
17		Sensitivity	Does the study test the robustness of the method?	If ture ~ 1; If false ~ 0.5	3	Boulesteix, A. L. (2015); Taschuk, M. (2017);
18	Maintenance	Bug feedback and response	Is there any submitted problem from users and response in return?	1. Almost all problems have responses ~ 1; 2. Many problems have responses ~ 0.6; 3. Many problems have no responses ~ 0.3; 4. All problems have no responses ~ 0; 5. No problems ~ 0.5	5	Wilson, G. et al (2014); Boulesteix, A. L. (2015); Artaza, H. et al (2016); Karimzadeh, M. (2018);
19		Version control	Do the developers use a version control system?	If ture ~ 1; If false ~ 0	6	Wilson, G. et al (2014); Artaza, H. et al (2016); Silva, L. B. (2017); Taschuk, M. (2017); Karimzadeh, M. (2018);
20		Version update	Has the method been updated?	If ture ~ 1; If false ~ 0.5	2	Taschuk, M. (2017);
21	Documentation	Interface_doc	Are there documentations and tutorials? Are they graphic interfaces?	If ture ~ 1; If false ~ 0	4	Wilson, G. et al (2014); Silva, L. B. (2017); Karimzadeh, M. (2018);
22		Demonstrations	Are there some demostrations for using the method? Are they detailed?	No demostrations ~ 0; one ~ 0.5; two and more ~ 1	4	Silva, L. B. (2017); Taschuk, M. (2017); Karimzadeh, M. (2018);
23		Function explaination	Are there references and webpages for illustrating the usage of functions?	If ture ~ 1; If false ~ 0	6	Wilson, G. et al (2014); Artaza, H. et al (2016); Silva, L. B. (2017); Taschuk, M. (2017); Karimzadeh, M. (2018);
24		Installation guide	Is there detailed installation guide for uses step by step?	If ture ~ 1; If false ~ 0	2	Karimzadeh, M. (2018);
25		Result display	Are the results shown terminally?	If ture ~ 1; If false ~ 0	1
26	Publication	Paper	Is there any research paper published for the method?	If ture ~ 1; If false ~ 0	2	Boulesteix, A. L. (2015);
27		Peer-review	Has the paper been peer-reviewed?	If ture ~ 1; If false ~ 0	3	Gannon, F. (2001) Boulesteix, A. L. (2015);

## Sheet: Table S5
Table S5: The category of execution errors.
category	description
Failed estimation for genes	The estimation of parameters for genes failed. It may due to the wrong distributions for fitting genes, the high sparsity of gene expression values, the wrong models or other reasons.
Wrong data structure	The data structure used for the function is invalid and wrong.
Unsupported data operation	The wrong manipulations are taken for the data object. These errors often occur when unsupported data operation is utilized for data analysis under R environment.
Incorrect parameter	The input parameters are invalid and incorrect for the function.
Arithmetic error	Error occurs in matrix operation or eigenvalue solving process or other arithmetic calculation.
Appearance of missing (infinite) values	The missing or infinite values appear which lead to the errors in next steps.
Out of memory	The usage of memory is over 256GB or exceeds the limit of the device.
Bugs	There are certain bugs in the simulation method, which lead to the errors.
Others	Other types of errors
Unknown	Unknown reasons cause the errors.

## Sheet: Table S6
Table S6: The summary of execution errors in the benchmarking study and practical suggestions.
error_file	reason	category	text	suggestion	Step
BASiCS_data40_GSE65525_subset1_estimation_error.txt	The failing of estimating the gene-specific biological over-dispersion parameters for certain gene(s)	Failed estimation for genes	Error in validObject(object) : invalid class “BASiCSParams” object: gene.params: Contains missing values (column Delta, row 776)	1. determine the most suitable distribution model for each gene; 2. test the method on a large number of reference datasets.	estimation
BASiCS_ERCC_data1_GSE54006_estimation_error.txt	The failing of estimating the gene-specific biological over-dispersion parameters for certain gene(s)	Failed estimation for genes	Error in validObject(object) : invalid class “BASiCSParams” object: gene.params: Contains missing values (column Delta, row 4)	1. determine the most suitable distribution model for each gene; 2. test the method on a large number of reference datasets.	estimation
BASiCS_ERCC_data11_Figshare_Aorta_estimation_error.txt	The failing of estimating the gene-specific biological over-dispersion parameters for certain gene(s)	Failed estimation for genes	Error in validObject(object) : invalid class “BASiCSParams” object: gene.params: Contains missing values (column Delta, row 7)	1. determine the most suitable distribution model for each gene; 2. test the method on a large number of reference datasets.	estimation
BASiCS_ERCC_data12_Figshare_Bladder_estimation_error.txt	The failing of estimating the gene-specific biological over-dispersion parameters for certain gene(s)	Failed estimation for genes	Error in validObject(object) : invalid class “BASiCSParams” object: gene.params: Contains missing values (column Delta, row 17)	1. determine the most suitable distribution model for each gene; 2. test the method on a large number of reference datasets.	estimation
BASiCS_ERCC_data13_Figshare_Lung_estimation_error.txt	The failing of estimating the gene-specific biological over-dispersion parameters for certain gene(s)	Failed estimation for genes	Error in validObject(object) : invalid class “BASiCSParams” object: gene.params: Contains missing values (column Delta, row 11)	1. determine the most suitable distribution model for each gene; 2. test the method on a large number of reference datasets.	estimation
BASiCS_ERCC_data14_Figshare_Marrow_estimation_error.txt	The failing of estimating the gene-specific biological over-dispersion parameters for certain gene(s)	Failed estimation for genes	Error in validObject(object) : invalid class “BASiCSParams” object: gene.params: Contains missing values (column Delta, row 1)	1. determine the most suitable distribution model for each gene; 2. test the method on a large number of reference datasets.	estimation
BASiCS_ERCC_data15_Figshare_Tongue_estimation_error.txt	The failing of estimating the gene-specific biological over-dispersion parameters for certain gene(s)	Failed estimation for genes	Error in validObject(object) : invalid class “BASiCSParams” object: gene.params: Contains missing values (column Delta, row 17)	1. determine the most suitable distribution model for each gene; 2. test the method on a large number of reference datasets.	estimation
BASiCS_ERCC_data16_Figshare_Thymus_estimation_error.txt	The failing of estimating the gene-specific biological over-dispersion parameters for certain gene(s)	Failed estimation for genes	Error in validObject(object) : invalid class “BASiCSParams” object: gene.params: Contains missing values (column Delta, row 7)	1. determine the most suitable distribution model for each gene; 2. test the method on a large number of reference datasets.	estimation
BASiCS_ERCC_data17_Figshare_Kidney_estimation_error.txt	The failing of estimating the gene-specific biological over-dispersion parameters for certain gene(s)	Failed estimation for genes	Error in validObject(object) : invalid class “BASiCSParams” object: gene.params: Contains missing values (column Delta, row 7)	1. determine the most suitable distribution model for each gene; 2. test the method on a large number of reference datasets.	estimation
BASiCS_ERCC_data18_Figshare_Liver_estimation_error.txt	The failing of estimating the gene-specific biological over-dispersion parameters for certain gene(s)	Failed estimation for genes	Error in validObject(object) : invalid class “BASiCSParams” object: gene.params: Contains missing values (column Delta, row 17)	1. determine the most suitable distribution model for each gene; 2. test the method on a large number of reference datasets.	estimation
BASiCS_ERCC_data19_Figshare_Limb_Muscle_estimation_error.txt	The failing of estimating the gene-specific biological over-dispersion parameters for certain gene(s)	Failed estimation for genes	Error in validObject(object) : invalid class “BASiCSParams” object: gene.params: Contains missing values (column Delta, row 1)	1. determine the most suitable distribution model for each gene; 2. test the method on a large number of reference datasets.	estimation
BASiCS_ERCC_data20_Figshare_Spleen_estimation_error.txt	The failing of estimating the gene-specific biological over-dispersion parameters for certain gene(s)	Failed estimation for genes	Error in validObject(object) : invalid class “BASiCSParams” object: gene.params: Contains missing values (column Delta, row 7)	1. determine the most suitable distribution model for each gene; 2. test the method on a large number of reference datasets.	estimation
BASiCS_ERCC_data21_GSE54695_simulation_error.txt	The procedure seems to be stuck	Unknown	Unknown	NA	simulation
BASiCS_ERCC_data23_GSE62270_estimation_error.txt	The failing of estimating the gene-specific biological over-dispersion parameters for certain gene(s)	Failed estimation for genes	Error in validObject(object) : invalid class “BASiCSParams” object: gene.params: Contains missing values (column Delta, row 8)	1. determine the most suitable distribution model for each gene; 2. test the method on a large number of reference datasets.	estimation
BASiCS_ERCC_data26_GSE78779_estimation_error.txt	The failing of estimating the gene-specific biological over-dispersion parameters for certain gene(s)	Failed estimation for genes	Error in validObject(object) : invalid class “BASiCSParams” object: gene.params: Contains missing values (column Delta, row 1)	1. determine the most suitable distribution model for each gene; 2. test the method on a large number of reference datasets.	estimation
BASiCS_ERCC_data42_GSE65525_subset3_estimation_error.txt	The failing of estimating the gene-specific biological over-dispersion parameters for certain gene(s)	Failed estimation for genes	Error in validObject(object) : invalid class “BASiCSParams” object: gene.params: Contains missing values (column Delta, row 638)	1. determine the most suitable distribution model for each gene; 2. test the method on a large number of reference datasets.	estimation
BEARscc_ERCC_data11_Figshare_Aorta_estimation_error.txt	The replacement failed due to the different lengths of the original and the replacement data	Unsupported data operation	Error in `$<-.data.frame`(`*tmp*`, prob_truezero, value = 0) : replacement has 1 row, data has 0	1. determine the most suitable distribution model for each gene; 2. test the method on a large number of reference datasets.	estimation
BEARscc_ERCC_data12_Figshare_Bladder_estimation_error.txt	The number of "kmax" is extremely larger than 1	Incorrect parameter	Error in seq.default(from = 0, to = kmax, by = 1) : by argument is much too small	determine the maximal value that shoule not be extremely larger than the start value	estimation
BEARscc_ERCC_data14_Figshare_Marrow_estimation_error.txt	Out of memory	Out of memory	Error : cannot allocate vector of size 3242.4 Gb	optimize the methods in different ways, such as the implementation of C/C++ codes	estimation
BEARscc_ERCC_data15_Figshare_Tongue_estimation_error.txt	The number of "kmax" is extremely larger than 1	Incorrect parameter	Error in seq.default(from = 0, to = kmax, by = 1) : by argument is much too small	determine the maximal value that shoule not be extremely larger than the start value	estimation
BEARscc_ERCC_data16_Figshare_Thymus_estimation_error.txt	Out of memory	Out of memory	Error : cannot allocate vector of size 4846.8 Gb	optimize the methods in different ways, such as the implementation of C/C++ codes	estimation
BEARscc_ERCC_data17_Figshare_Kidney_estimation_error.txt	The number of "kmax" is extremely larger than 1	Incorrect parameter	Error in seq.default(from = 0, to = kmax, by = 1) : by argument is much too small	determine the maximal value that shoule not be extremely larger than the start value	estimation
BEARscc_ERCC_data18_Figshare_Liver_estimation_error.txt	The number of "kmax" is extremely larger than 1	Incorrect parameter	Error in seq.default(from = 0, to = kmax, by = 1) : by argument is much too small	determine the maximal value that shoule not be extremely larger than the start value	estimation
BEARscc_ERCC_data19_Figshare_Limb_Muscle_estimation_error.txt	The replacement failed may due to the different lengths of the original and the replacement value	Unsupported data operation	Error in `$<-.data.frame`(`*tmp*`, prob_truezero, value = 0) : replacement has 1 row, data has 0	after filtering, determine the filtered dataframe whether has 0 row or not	estimation
BEARscc_ERCC_data20_Figshare_Spleen_estimation_error.txt	The number of "kmax" is extremely larger than 1	Incorrect parameter	Error in seq.default(from = 0, to = kmax, by = 1) : by argument is much too small	determine the maximal value that shoule not be extremely larger than the start value	estimation
BEARscc_ERCC_data21_GSE54695_simulation_error.txt	The length of probabilities is not equal to the number of items to choose from.	Incorrect parameter	Error in sample.int(length(x), size, replace, prob) : incorrect number of probabilities	check the length required for this manipulation	simulation
BEARscc_ERCC_data95_pancreatic-alpha-cell-maturation_zhang.rds_estimation_error.txt	The failing of estimating the parameters for certain gene(s) or spike-in(s)	Failed estimation for genes	Error in lm.fit(x, y, offset = offset, singular.ok = singular.ok, ...) : 0 (non-NA) cases	1. determine the most suitable distribution model for each gene; 2. test the method on a large number of reference datasets.	estimation
BEARscc_ERCC_data96_pancreatic-beta-cell-maturation_zhang.rds_estimation_error.txt	The failing of estimating the parameters for certain gene(s) or spike-in(s)	Failed estimation for genes	Error in lm.fit(x, y, offset = offset, singular.ok = singular.ok, ...) : 0 (non-NA) cases	1. determine the most suitable distribution model for each gene; 2. test the method on a large number of reference datasets.	estimation
CancerInSilico_data11_Figshare_Aorta_estimation_error.txt	The subset of "dataSet" is not a dataframe as the length of "genes" is 1	Wrong data structure	Error in apply(dataSet[genes, ], 2, median) : dim(X) must have a positive length	determine that the filtered dataframe is still a dataframe or not	estimation
CancerInSilico_data110_spatial_HDST_estimation_error.txt	The failing of computing the eigenvalues and eigenvectors of numeric or complex matrices	Arithmetic error	Error in eigen(TT/(nn - 1)) : error code 1 from Lapack routine dsyevr	NA	estimation
CancerInSilico_data113_spatial_HDST_estimation_error.txt	The subset of "dataSet" is not a dataframe as the length of "genes" is 1	Wrong data structure	Error in apply(dataSet[genes, ], 2, median) : dim(X) must have a positive length	determine that the filtered dataframe is still a dataframe or not	estimation
CancerInSilico_data115_spatial_HDST_estimation_error.txt	The subset of "dataSet" is not a dataframe as the length of "genes" is 1	Wrong data structure	Error in apply(dataSet[genes, ], 2, median) : dim(X) must have a positive length	determine that the filtered dataframe is still a dataframe or not	estimation
CancerInSilico_data116_spatial_PRAD_estimation_error.txt	The subset of "dataSet" is not a dataframe as the length of "genes" is 1	Wrong data structure	Error in apply(dataSet[genes, ], 2, median) : dim(X) must have a positive length	determine that the filtered dataframe is still a dataframe or not	estimation
CancerInSilico_data117_spatial_LUSC_estimation_error.txt	The subset of "dataSet" is not a dataframe as the length of "genes" is 1	Wrong data structure	Error in apply(dataSet[genes, ], 2, median) : dim(X) must have a positive length	determine that the filtered dataframe is still a dataframe or not	estimation
CancerInSilico_data118_spatial_OV_estimation_error.txt	The subset of "dataSet" is not a dataframe as the length of "genes" is 1	Wrong data structure	Error in apply(dataSet[genes, ], 2, median) : dim(X) must have a positive length	determine that the filtered dataframe is still a dataframe or not	estimation
CancerInSilico_data119_spatial_CESA_estimation_error.txt	The subset of "dataSet" is not a dataframe as the length of "genes" is 1	Wrong data structure	Error in apply(dataSet[genes, ], 2, median) : dim(X) must have a positive length	determine that the filtered dataframe is still a dataframe or not	estimation
CancerInSilico_data125_spatial_cerebellum_estimation_error.txt	The subset of "dataSet" is not a dataframe as the length of "genes" is 1	Wrong data structure	Error in apply(dataSet[genes, ], 2, median) : dim(X) must have a positive length	determine that the filtered dataframe is still a dataframe or not	estimation
CancerInSilico_data129_spatial_hippocampus_estimation_error.txt	The subset of "dataSet" is not a dataframe as the length of "genes" is 1	Wrong data structure	Error in apply(dataSet[genes, ], 2, median) : dim(X) must have a positive length	determine that the filtered dataframe is still a dataframe or not	estimation
CancerInSilico_data13_Figshare_Lung_estimation_error.txt	The subset of "dataSet" is not a dataframe as the length of "genes" is 1	Wrong data structure	Error in apply(dataSet[genes, ], 2, median) : dim(X) must have a positive length	determine that the filtered dataframe is still a dataframe or not	estimation
CancerInSilico_data130_spatial_gastrulation_estimation_error.txt	The subset of "dataSet" is not a dataframe as the length of "genes" is 1	Wrong data structure	Error in apply(dataSet[genes, ], 2, median) : dim(X) must have a positive length	determine that the filtered dataframe is still a dataframe or not	estimation
CancerInSilico_data131_spatial_gastrulation_estimation_error.txt	The subset of "dataSet" is not a dataframe as the length of "genes" is 1	Wrong data structure	Error in apply(dataSet[genes, ], 2, median) : dim(X) must have a positive length	determine that the filtered dataframe is still a dataframe or not	estimation
CancerInSilico_data135_spatial_cortex_estimation_error.txt	The subset of "dataSet" is not a dataframe as the length of "genes" is 1	Wrong data structure	Error in apply(dataSet[genes, ], 2, median) : dim(X) must have a positive length	determine that the filtered dataframe is still a dataframe or not	estimation
CancerInSilico_data137_spatial_cortex_estimation_error.txt	The subset of "dataSet" is not a dataframe as the length of "genes" is 1	Wrong data structure	Error in apply(dataSet[genes, ], 2, median) : dim(X) must have a positive length	determine that the filtered dataframe is still a dataframe or not	estimation
CancerInSilico_data141_spatial_neuron_estimation_error.txt	The subset of "dataSet" is not a dataframe as the length of "genes" is 1	Wrong data structure	Error in apply(dataSet[genes, ], 2, median) : dim(X) must have a positive length	determine that the filtered dataframe is still a dataframe or not	estimation
CancerInSilico_data143_spatial_oligodendrocyte_estimation_error.txt	The subset of "dataSet" is not a dataframe as the length of "genes" is 1	Wrong data structure	Error in apply(dataSet[genes, ], 2, median) : dim(X) must have a positive length	determine that the filtered dataframe is still a dataframe or not	estimation
CancerInSilico_data144_spatial_endothelial_estimation_error.txt	The subset of "dataSet" is not a dataframe as the length of "genes" is 1	Wrong data structure	Error in apply(dataSet[genes, ], 2, median) : dim(X) must have a positive length	determine that the filtered dataframe is still a dataframe or not	estimation
CancerInSilico_data145_spatial_neuron_estimation_error.txt	The subset of "dataSet" is not a dataframe as the length of "genes" is 1	Wrong data structure	Error in apply(dataSet[genes, ], 2, median) : dim(X) must have a positive length	determine that the filtered dataframe is still a dataframe or not	estimation
CancerInSilico_data150_spatial_radialglia_estimation_error.txt	The subset of "dataSet" is not a dataframe as the length of "genes" is 1	Wrong data structure	Error in apply(dataSet[genes, ], 2, median) : dim(X) must have a positive length	determine that the filtered dataframe is still a dataframe or not	estimation
CancerInSilico_data151_spatial_radialglia_estimation_error.txt	The subset of "dataSet" is not a dataframe as the length of "genes" is 1	Wrong data structure	Error in apply(dataSet[genes, ], 2, median) : dim(X) must have a positive length	determine that the filtered dataframe is still a dataframe or not	estimation
CancerInSilico_data152_spatial_radialglia_estimation_error.txt	The subset of "dataSet" is not a dataframe as the length of "genes" is 1	Wrong data structure	Error in apply(dataSet[genes, ], 2, median) : dim(X) must have a positive length	determine that the filtered dataframe is still a dataframe or not	estimation
CancerInSilico_data22_GSE86469_estimation_error.txt	The subset of "dataSet" is not a dataframe as the length of "genes" is 1	Wrong data structure	Error in apply(dataSet[genes, ], 2, median) : dim(X) must have a positive length	determine that the filtered dataframe is still a dataframe or not	estimation
CancerInSilico_data26_GSE78779_estimation_error.txt	The subset of "dataSet" is not a dataframe as the length of "genes" is 1	Wrong data structure	Error in apply(dataSet[genes, ], 2, median) : dim(X) must have a positive length	determine that the filtered dataframe is still a dataframe or not	estimation
CancerInSilico_data38_GSE109205_subset4_estimation_error.txt	The subset of "dataSet" is not a dataframe as the length of "genes" is 1	Wrong data structure	Error in apply(dataSet[genes, ], 2, median) : dim(X) must have a positive length	determine that the filtered dataframe is still a dataframe or not	estimation
CancerInSilico_data39_GSE109205_subset5_estimation_error.txt	The subset of "dataSet" is not a dataframe as the length of "genes" is 1	Wrong data structure	Error in apply(dataSet[genes, ], 2, median) : dim(X) must have a positive length	determine that the filtered dataframe is still a dataframe or not	estimation
CancerInSilico_data43_GSE183590_estimation_error.txt	The subset of "dataSet" is not a dataframe as the length of "genes" is 1	Wrong data structure	Error in apply(dataSet[genes, ], 2, median) : dim(X) must have a positive length	determine that the filtered dataframe is still a dataframe or not	estimation
CancerInSilico_data45_GSE60361_estimation_error.txt	The subset of "dataSet" is not a dataframe as the length of "genes" is 1	Wrong data structure	Error in apply(dataSet[genes, ], 2, median) : dim(X) must have a positive length	determine that the filtered dataframe is still a dataframe or not	estimation
CancerInSilico_data5_SCP1729_estimation_error.txt	The subset of "dataSet" is not a dataframe as the length of "genes" is 1	Wrong data structure	Error in apply(dataSet[genes, ], 2, median) : dim(X) must have a positive length	determine that the filtered dataframe is still a dataframe or not	estimation
CancerInSilico_data56_GSE167297_subset1_estimation_error.txt	The subset of "dataSet" is not a dataframe as the length of "genes" is 1	Wrong data structure	Error in apply(dataSet[genes, ], 2, median) : dim(X) must have a positive length	determine that the filtered dataframe is still a dataframe or not	estimation
CancerInSilico_data58_GSE167297_subset3_estimation_error.txt	The subset of "dataSet" is not a dataframe as the length of "genes" is 1	Wrong data structure	Error in apply(dataSet[genes, ], 2, median) : dim(X) must have a positive length	determine that the filtered dataframe is still a dataframe or not	estimation
CancerInSilico_data60_SCP1261_estimation_error.txt	The subset of "dataSet" is not a dataframe as the length of "genes" is 1	Wrong data structure	Error in apply(dataSet[genes, ], 2, median) : dim(X) must have a positive length	determine that the filtered dataframe is still a dataframe or not	estimation
CancerInSilico_data62_GSE114727_subset2_estimation_error.txt	The subset of "dataSet" is not a dataframe as the length of "genes" is 1	Wrong data structure	Error in apply(dataSet[genes, ], 2, median) : dim(X) must have a positive length	determine that the filtered dataframe is still a dataframe or not	estimation
CancerInSilico_data63_GSE106202_estimation_error.txt	The subset of "dataSet" is not a dataframe as the length of "genes" is 1	Wrong data structure	Error in apply(dataSet[genes, ], 2, median) : dim(X) must have a positive length	determine that the filtered dataframe is still a dataframe or not	estimation
CancerInSilico_data79_aging-hsc-old_kowalczyk.rds_estimation_error.txt	The subset of "dataSet" is not a dataframe as the length of "genes" is 1	Wrong data structure	Error in apply(dataSet[genes, ], 2, median) : dim(X) must have a positive length	determine that the filtered dataframe is still a dataframe or not	estimation
CancerInSilico_data80_aging-hsc-young_kowalczyk.rds_estimation_error.txt	The subset of "dataSet" is not a dataframe as the length of "genes" is 1	Wrong data structure	Error in apply(dataSet[genes, ], 2, median) : dim(X) must have a positive length	determine that the filtered dataframe is still a dataframe or not	estimation
CancerInSilico_data82_cellbench-SC1_luyitian.rds_estimation_error.txt	The subset of "dataSet" is not a dataframe as the length of "genes" is 1	Wrong data structure	Error in apply(dataSet[genes, ], 2, median) : dim(X) must have a positive length	determine that the filtered dataframe is still a dataframe or not	estimation
CancerInSilico_data83_cellbench-SC2_luyitian.rds_estimation_error.txt	The subset of "dataSet" is not a dataframe as the length of "genes" is 1	Wrong data structure	Error in apply(dataSet[genes, ], 2, median) : dim(X) must have a positive length	determine that the filtered dataframe is still a dataframe or not	estimation
CancerInSilico_data84_cellbench-SC3_luyitian.rds_estimation_error.txt	The subset of "dataSet" is not a dataframe as the length of "genes" is 1	Wrong data structure	Error in apply(dataSet[genes, ], 2, median) : dim(X) must have a positive length	determine that the filtered dataframe is still a dataframe or not	estimation
CancerInSilico_data86_developing-dendritic-cells_schlitzer.rds_estimation_error.txt	The subset of "dataSet" is not a dataframe as the length of "genes" is 1	Wrong data structure	Error in apply(dataSet[genes, ], 2, median) : dim(X) must have a positive length	determine that the filtered dataframe is still a dataframe or not	estimation
CancerInSilico_data87_germline-human-female-weeks_li.rds_estimation_error.txt	The subset of "dataSet" is not a dataframe as the length of "genes" is 1	Wrong data structure	Error in apply(dataSet[genes, ], 2, median) : dim(X) must have a positive length	determine that the filtered dataframe is still a dataframe or not	estimation
CancerInSilico_data88_germline-human-male-weeks_li.rds_estimation_error.txt	The subset of "dataSet" is not a dataframe as the length of "genes" is 1	Wrong data structure	Error in apply(dataSet[genes, ], 2, median) : dim(X) must have a positive length	determine that the filtered dataframe is still a dataframe or not	estimation
CancerInSilico_data95_pancreatic-alpha-cell-maturation_zhang.rds_estimation_error.txt	The subset of "dataSet" is not a dataframe as the length of "genes" is 1	Wrong data structure	Error in apply(dataSet[genes, ], 2, median) : dim(X) must have a positive length	determine that the filtered dataframe is still a dataframe or not	estimation
CancerInSilico_data96_pancreatic-beta-cell-maturation_zhang.rds_estimation_error.txt	The subset of "dataSet" is not a dataframe as the length of "genes" is 1	Wrong data structure	Error in apply(dataSet[genes, ], 2, median) : dim(X) must have a positive length	determine that the filtered dataframe is still a dataframe or not	estimation
CancerInSilico_data99_stimulated-dendritic-cells-LPS_shalek.rds_estimation_error.txt	The subset of "dataSet" is not a dataframe as the length of "genes" is 1	Wrong data structure	Error in apply(dataSet[genes, ], 2, median) : dim(X) must have a positive length	determine that the filtered dataframe is still a dataframe or not	estimation
ESCO_data1_GSE54006_estimation_error.txt	The failing of fitting the relationship between log2 mean gene expression and the proportion of zeros in each gene	Failed estimation for genes	Error in nls(y ~ logistic(x, x0 = x0, k = k), data = df, start = list(x0 = 0, : singular gradient	1. prepare some alternative models for use when a model does not work; 2. test the method on a large number of reference datasets.	estimation
ESCO_data10_GSE98816_estimation_error.txt	The failing of fitting the relationship between log2 mean gene expression and the proportion of zeros in each gene	Failed estimation for genes	Error in nls(y ~ logistic(x, x0 = x0, k = k), data = df, start = list(x0 = 0, : singular gradient	1. prepare some alternative models for use when a model does not work; 2. test the method on a large number of reference datasets.	estimation
ESCO_data100_stimulated-dendritic-cells-PAM_shalek.rds_estimation_error.txt	The failing of fitting the relationship between log2 mean gene expression and the proportion of zeros in each gene	Failed estimation for genes	Error in nls(y ~ logistic(x, x0 = x0, k = k), data = df, start = list(x0 = 0, : singular gradient	1. prepare some alternative models for use when a model does not work; 2. test the method on a large number of reference datasets.	estimation
ESCO_data101_stimulated-dendritic-cells-PIC_shalek.rds_estimation_error.txt	The failing of fitting the relationship between log2 mean gene expression and the proportion of zeros in each gene	Failed estimation for genes	Error in nls(y ~ logistic(x, x0 = x0, k = k), data = df, start = list(x0 = 0, : singular gradient	1. prepare some alternative models for use when a model does not work; 2. test the method on a large number of reference datasets.	estimation
ESCO_data11_Figshare_Aorta_estimation_error.txt	The failing of fitting the relationship between log2 mean gene expression and the proportion of zeros in each gene	Failed estimation for genes	Error in nls(y ~ logistic(x, x0 = x0, k = k), data = df, start = list(x0 = 0, : singular gradient	1. prepare some alternative models for use when a model does not work; 2. test the method on a large number of reference datasets.	estimation
ESCO_data12_Figshare_Bladder_estimation_error.txt	The failing of fitting the relationship between log2 mean gene expression and the proportion of zeros in each gene	Failed estimation for genes	Error in nls(y ~ logistic(x, x0 = x0, k = k), data = df, start = list(x0 = 0, : singular gradient	1. prepare some alternative models for use when a model does not work; 2. test the method on a large number of reference datasets.	estimation
ESCO_data125_spatial_cerebellum_simulation_error.txt	The "group.probs" parameter is 1 (only 1 group in the data) but the method can not detect it	Bugs	Error in validObject(object) : invalid class “escoParams” object: : group.probs must sum to 1	1. test the method carefully on different reference datasets; 2. performance unit testing.	simulation
ESCO_data129_spatial_hippocampus_simulation_error.txt	The "group.probs" parameter is 1 (only 1 group in the data) but the method can not detect it	Bugs	Error in validObject(object) : invalid class “escoParams” object: : group.probs must sum to 1	1. test the method carefully on different reference datasets; 2. performance unit testing.	simulation
ESCO_data13_Figshare_Lung_estimation_error.txt	The failing of fitting the relationship between log2 mean gene expression and the proportion of zeros in each gene	Failed estimation for genes	Error in nls(y ~ logistic(x, x0 = x0, k = k), data = df, start = list(x0 = 0, : singular gradient	1. test the method carefully on different reference datasets; 2. performance unit testing.	estimation
ESCO_data131_spatial_gastrulation_simulation_error.txt	The "group.probs" parameter is 1 (only 1 group in the data) but the method can not detect it	Bugs	Error in validObject(object) : invalid class “escoParams” object: : group.probs must sum to 1	1. test the method carefully on different reference datasets; 2. performance unit testing.	simulation
ESCO_data134_spatial_gastrulation_simulation_error.txt	The "group.probs" parameter is 1 (only 1 group in the data) but the method can not detect it	Bugs	Error in validObject(object) : invalid class “escoParams” object: : group.probs must sum to 1	1. test the method carefully on different reference datasets; 2. performance unit testing.	simulation
ESCO_data136_spatial_olfactorybulb_simulation_error.txt	The "group.probs" parameter is 1 (only 1 group in the data) but the method can not detect it	Bugs	Error in validObject(object) : invalid class “escoParams” object: : group.probs must sum to 1	1. test the method carefully on different reference datasets; 2. performance unit testing.	simulation
ESCO_data14_Figshare_Marrow_estimation_error.txt	The failing of fitting the relationship between log2 mean gene expression and the proportion of zeros in each gene	Failed estimation for genes	Error in nls(y ~ logistic(x, x0 = x0, k = k), data = df, start = list(x0 = 0, : singular gradient	1. prepare some alternative models for use when a model does not work; 2. test the method on a large number of reference datasets.	estimation
ESCO_data141_spatial_neuron_simulation_error.txt	The "group.probs" parameter is 1 (only 1 group in the data) but the method can not detect it	Bugs	Error in validObject(object) : invalid class “escoParams” object: : group.probs must sum to 1	1. test the method carefully on different reference datasets; 2. performance unit testing.	simulation
ESCO_data142_spatial_microglial_simulation_error.txt	The "group.probs" parameter is 1 (only 1 group in the data) but the method can not detect it	Bugs	Error in validObject(object) : invalid class “escoParams” object: : group.probs must sum to 1	1. test the method carefully on different reference datasets; 2. performance unit testing.	simulation
ESCO_data143_spatial_oligodendrocyte_simulation_error.txt	The "group.probs" parameter is 1 (only 1 group in the data) but the method can not detect it	Bugs	Error in validObject(object) : invalid class “escoParams” object: : group.probs must sum to 1	1. test the method carefully on different reference datasets; 2. performance unit testing.	simulation
ESCO_data144_spatial_endothelial_simulation_error.txt	The "group.probs" parameter is 1 (only 1 group in the data) but the method can not detect it	Bugs	Error in validObject(object) : invalid class “escoParams” object: : group.probs must sum to 1	1. test the method carefully on different reference datasets; 2. performance unit testing.	simulation
ESCO_data145_spatial_neuron_simulation_error.txt	The "group.probs" parameter is 1 (only 1 group in the data) but the method can not detect it	Bugs	Error in validObject(object) : invalid class “escoParams” object: : group.probs must sum to 1	1. test the method carefully on different reference datasets; 2. performance unit testing.	simulation
ESCO_data146_spatial_foregut_simulation_error.txt	The "group.probs" parameter is 1 (only 1 group in the data) but the method can not detect it	Bugs	Error in validObject(object) : invalid class “escoParams” object: : group.probs must sum to 1	1. test the method carefully on different reference datasets; 2. performance unit testing.	simulation
ESCO_data147_spatial_muscle_simulation_error.txt	The "group.probs" parameter is 1 (only 1 group in the data) but the method can not detect it	Bugs	Error in validObject(object) : invalid class “escoParams” object: : group.probs must sum to 1	1. test the method carefully on different reference datasets; 2. performance unit testing.	simulation
ESCO_data148_spatial_trachea_simulation_error.txt	The "group.probs" parameter is 1 (only 1 group in the data) but the method can not detect it	Bugs	Error in validObject(object) : invalid class “escoParams” object: : group.probs must sum to 1	1. test the method carefully on different reference datasets; 2. performance unit testing.	simulation
ESCO_data149_spatial_fatbody_simulation_error.txt	The "group.probs" parameter is 1 (only 1 group in the data) but the method can not detect it	Bugs	Error in validObject(object) : invalid class “escoParams” object: : group.probs must sum to 1	1. test the method carefully on different reference datasets; 2. performance unit testing.	simulation
ESCO_data15_Figshare_Tongue_estimation_error.txt	The failing of fitting the relationship between log2 mean gene expression and the proportion of zeros in each gene	Failed estimation for genes	Error in nls(y ~ logistic(x, x0 = x0, k = k), data = df, start = list(x0 = 0, : singular gradient	1. prepare some alternative models for use when a model does not work; 2. test the method on a large number of reference datasets.	estimation
ESCO_data150_spatial_radialglia_simulation_error.txt	The "group.probs" parameter is 1 (only 1 group in the data) but the method can not detect it	Bugs	Error in validObject(object) : invalid class “escoParams” object: : group.probs must sum to 1	1. test the method carefully on different reference datasets; 2. performance unit testing.	simulation
ESCO_data151_spatial_radialglia_simulation_error.txt	The "group.probs" parameter is 1 (only 1 group in the data) but the method can not detect it	Bugs	Error in validObject(object) : invalid class “escoParams” object: : group.probs must sum to 1	1. test the method carefully on different reference datasets; 2. performance unit testing.	simulation
ESCO_data152_spatial_radialglia_simulation_error.txt	The "group.probs" parameter is 1 (only 1 group in the data) but the method can not detect it	Bugs	Error in validObject(object) : invalid class “escoParams” object: : group.probs must sum to 1	1. test the method carefully on different reference datasets; 2. performance unit testing.	simulation
ESCO_data16_Figshare_Thymus_estimation_error.txt	The failing of fitting the relationship between log2 mean gene expression and the proportion of zeros in each gene	Failed estimation for genes	Error in nls(y ~ logistic(x, x0 = x0, k = k), data = df, start = list(x0 = 0, : singular gradient	1. prepare some alternative models for use when a model does not work; 2. test the method on a large number of reference datasets.	estimation
ESCO_data17_Figshare_Kidney_estimation_error.txt	The failing of fitting the relationship between log2 mean gene expression and the proportion of zeros in each gene	Failed estimation for genes	Error in nls(y ~ logistic(x, x0 = x0, k = k), data = df, start = list(x0 = 0, : singular gradient	1. prepare some alternative models for use when a model does not work; 2. test the method on a large number of reference datasets.	estimation
ESCO_data18_Figshare_Liver_estimation_error.txt	The failing of fitting the relationship between log2 mean gene expression and the proportion of zeros in each gene	Failed estimation for genes	Error in nls(y ~ logistic(x, x0 = x0, k = k), data = df, start = list(x0 = 0, : singular gradient	1. prepare some alternative models for use when a model does not work; 2. test the method on a large number of reference datasets.	estimation
ESCO_data19_Figshare_Limb_Muscle_estimation_error.txt	The failing of fitting the relationship between log2 mean gene expression and the proportion of zeros in each gene	Failed estimation for genes	Error in nls(y ~ logistic(x, x0 = x0, k = k), data = df, start = list(x0 = 0, : singular gradient	1. prepare some alternative models for use when a model does not work; 2. test the method on a large number of reference datasets.	estimation
ESCO_data20_Figshare_Spleen_estimation_error.txt	The failing of fitting the relationship between log2 mean gene expression and the proportion of zeros in each gene	Failed estimation for genes	Error in nls(y ~ logistic(x, x0 = x0, k = k), data = df, start = list(x0 = 0, : singular gradient	1. prepare some alternative models for use when a model does not work; 2. test the method on a large number of reference datasets.	estimation
ESCO_data21_GSE54695_estimation_error.txt	The failing of fitting the relationship between log2 mean gene expression and the proportion of zeros in each gene	Failed estimation for genes	Error in nls(y ~ logistic(x, x0 = x0, k = k), data = df, start = list(x0 = 0, : singular gradient	1. prepare some alternative models for use when a model does not work; 2. test the method on a large number of reference datasets.	estimation
ESCO_data22_GSE86469_estimation_error.txt	The object is not a dataframe or a matrix which contains only one dimension	Wrong data structure	Error in DE.normcounts[marker, cells] : incorrect number of dimensions	determine the dimension of the filtered dataframe or matrix	estimation
ESCO_data41_GSE65525_subset2_estimation_error.txt	The failing of fitting the relationship between log2 mean gene expression and the proportion of zeros in each gene	Failed estimation for genes	Error in nls(y ~ logistic(x, x0 = x0, k = k), data = df, start = list(x0 = 0, : singular gradient	1. prepare some alternative models for use when a model does not work; 2. test the method on a large number of reference datasets.	estimation
ESCO_data42_GSE65525_subset3_estimation_error.txt	The failing of fitting the relationship between log2 mean gene expression and the proportion of zeros in each gene	Failed estimation for genes	Error in nls(y ~ logistic(x, x0 = x0, k = k), data = df, start = list(x0 = 0, : singular gradient	1. prepare some alternative models for use when a model does not work; 2. test the method on a large number of reference datasets.	estimation
ESCO_data44_GSE67835_estimation_error.txt	The failing of fitting the relationship between log2 mean gene expression and the proportion of zeros in each gene	Failed estimation for genes	Error in nls(y ~ logistic(x, x0 = x0, k = k), data = df, start = list(x0 = 0, : singular gradient	1. prepare some alternative models for use when a model does not work; 2. test the method on a large number of reference datasets.	estimation
ESCO_data46_GSE95432_estimation_error.txt	The failing of fitting the relationship between log2 mean gene expression and the proportion of zeros in each gene	Failed estimation for genes	Error in nls(y ~ logistic(x, x0 = x0, k = k), data = df, start = list(x0 = 0, : singular gradient	1. prepare some alternative models for use when a model does not work; 2. test the method on a large number of reference datasets.	estimation
ESCO_data47_GSE95434_estimation_error.txt	The failing of fitting the relationship between log2 mean gene expression and the proportion of zeros in each gene	Failed estimation for genes	Error in nls(y ~ logistic(x, x0 = x0, k = k), data = df, start = list(x0 = 0, : singular gradient	1. prepare some alternative models for use when a model does not work; 2. test the method on a large number of reference datasets.	estimation
ESCO_data48_GSE95436_estimation_error.txt	The failing of fitting the relationship between log2 mean gene expression and the proportion of zeros in each gene	Failed estimation for genes	Error in nls(y ~ logistic(x, x0 = x0, k = k), data = df, start = list(x0 = 0, : singular gradient	1. prepare some alternative models for use when a model does not work; 2. test the method on a large number of reference datasets.	estimation
ESCO_data49_GSE95445_estimation_error.txt	The failing of fitting the relationship between log2 mean gene expression and the proportion of zeros in each gene	Failed estimation for genes	Error in nls(y ~ logistic(x, x0 = x0, k = k), data = df, start = list(x0 = 0, : singular gradient	1. prepare some alternative models for use when a model does not work; 2. test the method on a large number of reference datasets.	estimation
ESCO_data5_SCP1729_estimation_error.txt	The failing of fitting the relationship between log2 mean gene expression and the proportion of zeros in each gene	Failed estimation for genes	Error in nls(y ~ logistic(x, x0 = x0, k = k), data = df, start = list(x0 = 0, : singular gradient	1. prepare some alternative models for use when a model does not work; 2. test the method on a large number of reference datasets.	estimation
ESCO_data50_GSE95448_estimation_error.txt	The failing of fitting the relationship between log2 mean gene expression and the proportion of zeros in each gene	Failed estimation for genes	Error in nls(y ~ logistic(x, x0 = x0, k = k), data = df, start = list(x0 = 0, : singular gradient	1. prepare some alternative models for use when a model does not work; 2. test the method on a large number of reference datasets.	estimation
ESCO_data56_GSE167297_subset1_estimation_error.txt	The failing of fitting the relationship between log2 mean gene expression and the proportion of zeros in each gene	Failed estimation for genes	Error in nls(y ~ logistic(x, x0 = x0, k = k), data = df, start = list(x0 = 0, : singular gradient	1. prepare some alternative models for use when a model does not work; 2. test the method on a large number of reference datasets.	estimation
ESCO_data57_GSE167297_subset2_estimation_error.txt	The failing of fitting the relationship between log2 mean gene expression and the proportion of zeros in each gene	Failed estimation for genes	Error in nls(y ~ logistic(x, x0 = x0, k = k), data = df, start = list(x0 = 0, : singular gradient	1. prepare some alternative models for use when a model does not work; 2. test the method on a large number of reference datasets.	estimation
ESCO_data58_GSE167297_subset3_estimation_error.txt	The failing of fitting the relationship between log2 mean gene expression and the proportion of zeros in each gene	Failed estimation for genes	Error in nls(y ~ logistic(x, x0 = x0, k = k), data = df, start = list(x0 = 0, : singular gradient	1. prepare some alternative models for use when a model does not work; 2. test the method on a large number of reference datasets.	estimation
ESCO_data59_GSE184950_estimation_error.txt	The failing of fitting the relationship between log2 mean gene expression and the proportion of zeros in each gene	Failed estimation for genes	Error in nls(y ~ logistic(x, x0 = x0, k = k), data = df, start = list(x0 = 0, : singular gradient	1. prepare some alternative models for use when a model does not work; 2. test the method on a large number of reference datasets.	estimation
ESCO_data6_SCP1821_estimation_error.txt	The failing of fitting the relationship between log2 mean gene expression and the proportion of zeros in each gene	Failed estimation for genes	Error in nls(y ~ logistic(x, x0 = x0, k = k), data = df, start = list(x0 = 0, : singular gradient	1. prepare some alternative models for use when a model does not work; 2. test the method on a large number of reference datasets.	estimation
ESCO_data60_SCP1261_estimation_error.txt	The failing of fitting the relationship between log2 mean gene expression and the proportion of zeros in each gene	Failed estimation for genes	Error in nls(y ~ logistic(x, x0 = x0, k = k), data = df, start = list(x0 = 0, : singular gradient	1. prepare some alternative models for use when a model does not work; 2. test the method on a large number of reference datasets.	estimation
ESCO_data61_GSE114727_subset1_estimation_error.txt	The object is not a dataframe or a matrix which contains only one dimension	Wrong data structure	Error in rowMeans(DE.normcounts[marker, cells]) : x must be an array of at least two dimensions	determine the dimension of the filtered dataframe or matrix	estimation
ESCO_data62_GSE114727_subset2_estimation_error.txt	The failing of fitting the relationship between log2 mean gene expression and the proportion of zeros in each gene	Failed estimation for genes	Error in nls(y ~ logistic(x, x0 = x0, k = k), data = df, start = list(x0 = 0, : singular gradient	1. prepare some alternative models for use when a model does not work; 2. test the method on a large number of reference datasets.	estimation
ESCO_data63_GSE106202_estimation_error.txt	The failing of fitting the relationship between log2 mean gene expression and the proportion of zeros in each gene	Failed estimation for genes	Error in nls(y ~ logistic(x, x0 = x0, k = k), data = df, start = list(x0 = 0, : singular gradient	1. prepare some alternative models for use when a model does not work; 2. test the method on a large number of reference datasets.	estimation
ESCO_data64_GSE102827_estimation_error.txt	The group information has been provided but the method did not detect it	Bugs	Error in validObject(object) : invalid class “escoParams” object: 1: group.prob: Must have length 2, but has length 0invalid class “escoParams” object: 2: de.prob: Must have length 2, but has length 0	1. test the method carefully on different reference datasets; 2. performance unit testing.	estimation
ESCO_data65_GSE87038_subset1_estimation_error.txt	The failing of fitting the relationship between log2 mean gene expression and the proportion of zeros in each gene	Failed estimation for genes	Error in nls(y ~ logistic(x, x0 = x0, k = k), data = df, start = list(x0 = 0, : singular gradient	1. prepare some alternative models for use when a model does not work; 2. test the method on a large number of reference datasets.	estimation
ESCO_data66_GSE87038_subset2_estimation_error.txt	The failing of fitting the relationship between log2 mean gene expression and the proportion of zeros in each gene	Failed estimation for genes	Error in nls(y ~ logistic(x, x0 = x0, k = k), data = df, start = list(x0 = 0, : singular gradient	1. prepare some alternative models for use when a model does not work; 2. test the method on a large number of reference datasets.	estimation
ESCO_data67_GSE87038_subset3_estimation_error.txt	The failing of fitting the relationship between log2 mean gene expression and the proportion of zeros in each gene	Failed estimation for genes	Error in nls(y ~ logistic(x, x0 = x0, k = k), data = df, start = list(x0 = 0, : singular gradient	1. prepare some alternative models for use when a model does not work; 2. test the method on a large number of reference datasets.	estimation
ESCO_data68_GSE87038_subset4_estimation_error.txt	The failing of fitting the relationship between log2 mean gene expression and the proportion of zeros in each gene	Failed estimation for genes	Error in nls(y ~ logistic(x, x0 = x0, k = k), data = df, start = list(x0 = 0, : singular gradient	1. prepare some alternative models for use when a model does not work; 2. test the method on a large number of reference datasets.	estimation
ESCO_data69_GSE87038_subset5_estimation_error.txt	The failing of fitting the relationship between log2 mean gene expression and the proportion of zeros in each gene	Failed estimation for genes	Error in nls(y ~ logistic(x, x0 = x0, k = k), data = df, start = list(x0 = 0, : singular gradient	1. prepare some alternative models for use when a model does not work; 2. test the method on a large number of reference datasets.	estimation
ESCO_data7_SCP1675_estimation_error.txt	The group information has been provided but the method did not detect it	Bugs	Error in validObject(object) : invalid class “escoParams” object: 1: group.prob: Must have length 2, but has length 0invalid class “escoParams” object: 2: de.prob: Must have length 2, but has length 0	1. test the method carefully on different reference datasets; 2. performance unit testing.	estimation
ESCO_data70_GSE87038_subset6_estimation_error.txt	The failing of fitting the relationship between log2 mean gene expression and the proportion of zeros in each gene	Failed estimation for genes	Error in nls(y ~ logistic(x, x0 = x0, k = k), data = df, start = list(x0 = 0, : singular gradient	1. prepare some alternative models for use when a model does not work; 2. test the method on a large number of reference datasets.	estimation
ESCO_data71_GSE90047_subset1_estimation_error.txt	The failing of fitting the relationship between log2 mean gene expression and the proportion of zeros in each gene	Failed estimation for genes	Error in nls(y ~ logistic(x, x0 = x0, k = k), data = df, start = list(x0 = 0, : singular gradient	1. prepare some alternative models for use when a model does not work; 2. test the method on a large number of reference datasets.	estimation
ESCO_data72_GSE90047_subset2_estimation_error.txt	The failing of fitting the relationship between log2 mean gene expression and the proportion of zeros in each gene	Failed estimation for genes	Error in nls(y ~ logistic(x, x0 = x0, k = k), data = df, start = list(x0 = 0, : singular gradient	1. prepare some alternative models for use when a model does not work; 2. test the method on a large number of reference datasets.	estimation
ESCO_data73_GSE90047_subset3_estimation_error.txt	The failing of fitting the relationship between log2 mean gene expression and the proportion of zeros in each gene	Failed estimation for genes	Error in nls(y ~ logistic(x, x0 = x0, k = k), data = df, start = list(x0 = 0, : singular gradient	1. prepare some alternative models for use when a model does not work; 2. test the method on a large number of reference datasets.	estimation
ESCO_data74_GSE112004_subset1_estimation_error.txt	The failing of fitting the relationship between log2 mean gene expression and the proportion of zeros in each gene	Failed estimation for genes	Error in nls(y ~ logistic(x, x0 = x0, k = k), data = df, start = list(x0 = 0, : singular gradient	1. prepare some alternative models for use when a model does not work; 2. test the method on a large number of reference datasets.	estimation
ESCO_data75_GSE112004_subset2_estimation_error.txt	The failing of fitting the relationship between log2 mean gene expression and the proportion of zeros in each gene	Failed estimation for genes	Error in nls(y ~ logistic(x, x0 = x0, k = k), data = df, start = list(x0 = 0, : singular gradient	1. prepare some alternative models for use when a model does not work; 2. test the method on a large number of reference datasets.	estimation
ESCO_data76_GSE112004_subset3_estimation_error.txt	The failing of fitting the relationship between log2 mean gene expression and the proportion of zeros in each gene	Failed estimation for genes	Error in nls(y ~ logistic(x, x0 = x0, k = k), data = df, start = list(x0 = 0, : singular gradient	1. prepare some alternative models for use when a model does not work; 2. test the method on a large number of reference datasets.	estimation
ESCO_data77_GSE112004_subset4_estimation_error.txt	The failing of fitting the relationship between log2 mean gene expression and the proportion of zeros in each gene	Failed estimation for genes	Error in nls(y ~ logistic(x, x0 = x0, k = k), data = df, start = list(x0 = 0, : singular gradient	1. prepare some alternative models for use when a model does not work; 2. test the method on a large number of reference datasets.	estimation
ESCO_data78_GSE112004_subset5_estimation_error.txt	The failing of fitting the relationship between log2 mean gene expression and the proportion of zeros in each gene	Failed estimation for genes	Error in nls(y ~ logistic(x, x0 = x0, k = k), data = df, start = list(x0 = 0, : singular gradient	1. prepare some alternative models for use when a model does not work; 2. test the method on a large number of reference datasets.	estimation
ESCO_data79_aging-hsc-old_kowalczyk.rds_estimation_error.txt	The group information has been provided but the method did not detect it	Bugs	Error in validObject(object) : invalid class “escoParams” object: 1: group.prob: Must have length 3, but has length 2invalid class “escoParams” object: 2: de.prob: Must have length 3, but has length 2	1. test the method carefully on different reference datasets; 2. performance unit testing.	estimation
ESCO_data8_GSE95701_estimation_error.txt	The failing of fitting the relationship between log2 mean gene expression and the proportion of zeros in each gene	Failed estimation for genes	Error in nls(y ~ logistic(x, x0 = x0, k = k), data = df, start = list(x0 = 0, : singular gradient	1. prepare some alternative models for use when a model does not work; 2. test the method on a large number of reference datasets.	estimation
ESCO_data80_aging-hsc-young_kowalczyk.rds_estimation_error.txt	The failing of fitting the relationship between log2 mean gene expression and the proportion of zeros in each gene	Failed estimation for genes	Error in nls(y ~ logistic(x, x0 = x0, k = k), data = df, start = list(x0 = 0, : singular gradient	1. prepare some alternative models for use when a model does not work; 2. test the method on a large number of reference datasets.	estimation
ESCO_data81_cell-cycle_buettner.rds_estimation_error.txt	The failing of fitting the relationship between log2 mean gene expression and the proportion of zeros in each gene	Failed estimation for genes	Error in nls(y ~ logistic(x, x0 = x0, k = k), data = df, start = list(x0 = 0, : singular gradient	1. prepare some alternative models for use when a model does not work; 2. test the method on a large number of reference datasets.	estimation
ESCO_data82_cellbench-SC1_luyitian.rds_estimation_error.txt	The group information has been provided but the method did not detect it	Bugs	Error in validObject(object) : invalid class “escoParams” object: 1: group.prob: Must have length 4, but has length 3invalid class “escoParams” object: 2: de.prob: Must have length 4, but has length 3	1. test the method carefully on different reference datasets; 2. performance unit testing.	estimation
ESCO_data83_cellbench-SC2_luyitian.rds_estimation_error.txt	The group information has been provided but the method did not detect it	Bugs	Error in validObject(object) : invalid class “escoParams” object: 1: group.prob: Must have length 4, but has length 3invalid class “escoParams” object: 2: de.prob: Must have length 4, but has length 3	1. test the method carefully on different reference datasets; 2. performance unit testing.	estimation
ESCO_data84_cellbench-SC3_luyitian.rds_estimation_error.txt	The group information has been provided but the method did not detect it	Bugs	Error in validObject(object) : invalid class “escoParams” object: 1: group.prob: Must have length 4, but has length 3invalid class “escoParams” object: 2: de.prob: Must have length 4, but has length 3	1. test the method carefully on different reference datasets; 2. performance unit testing.	estimation
ESCO_data85_cellbench-SC4_luyitian.rds_estimation_error.txt	The group information has been provided but the method did not detect it	Bugs	Error in validObject(object) : invalid class “escoParams” object: 1: group.prob: Must have length 4, but has length 3invalid class “escoParams” object: 2: de.prob: Must have length 4, but has length 3	1. test the method carefully on different reference datasets; 2. performance unit testing.	estimation
ESCO_data86_developing-dendritic-cells_schlitzer.rds_estimation_error.txt	The failing of fitting the relationship between log2 mean gene expression and the proportion of zeros in each gene	Failed estimation for genes	Error in nls(y ~ logistic(x, x0 = x0, k = k), data = df, start = list(x0 = 0, : singular gradient	1. prepare some alternative models for use when a model does not work; 2. test the method on a large number of reference datasets.	estimation
ESCO_data87_germline-human-female-weeks_li.rds_estimation_error.txt	The object is not a dataframe or a matrix which contains only one dimension	Wrong data structure	Error in rowMeans(DE.normcounts[marker, cells]) : x must be an array of at least two dimensions	determine the dimension of the filtered dataframe or matrix	estimation
ESCO_data88_germline-human-male-weeks_li.rds_estimation_error.txt	The object is not a dataframe or a matrix which contains only one dimension	Wrong data structure	Error in rowMeans(DE.normcounts[marker, cells]) : x must be an array of at least two dimensions	determine the dimension of the filtered dataframe or matrix	estimation
ESCO_data89_hematopoiesis-gates_olsson.rds_estimation_error.txt	The failing of fitting the relationship between log2 mean gene expression and the proportion of zeros in each gene	Failed estimation for genes	Error in nls(y ~ logistic(x, x0 = x0, k = k), data = df, start = list(x0 = 0, : singular gradient	1. prepare some alternative models for use when a model does not work; 2. test the method on a large number of reference datasets.	estimation
ESCO_data9_SCP1618_estimation_error.txt	The failing of fitting the relationship between log2 mean gene expression and the proportion of zeros in each gene	Failed estimation for genes	Error in nls(y ~ logistic(x, x0 = x0, k = k), data = df, start = list(x0 = 0, : singular gradient	1. prepare some alternative models for use when a model does not work; 2. test the method on a large number of reference datasets.	estimation
ESCO_data90_human-embryos_petropoulos.rds_estimation_error.txt	The failing of fitting the relationship between log2 mean gene expression and the proportion of zeros in each gene	Failed estimation for genes	Error in nls(y ~ logistic(x, x0 = x0, k = k), data = df, start = list(x0 = 0, : singular gradient	1. prepare some alternative models for use when a model does not work; 2. test the method on a large number of reference datasets.	estimation
ESCO_data91_macrophage-salmonella_saliba.rds_estimation_error.txt	The failing of fitting the relationship between log2 mean gene expression and the proportion of zeros in each gene	Failed estimation for genes	Error in nls(y ~ logistic(x, x0 = x0, k = k), data = df, start = list(x0 = 0, : singular gradient	1. prepare some alternative models for use when a model does not work; 2. test the method on a large number of reference datasets.	estimation
ESCO_data92_mesoderm-development_loh.rds_estimation_error.txt	The failing of fitting the relationship between log2 mean gene expression and the proportion of zeros in each gene	Failed estimation for genes	Error in nls(y ~ logistic(x, x0 = x0, k = k), data = df, start = list(x0 = 0, : singular gradient	1. prepare some alternative models for use when a model does not work; 2. test the method on a large number of reference datasets.	estimation
ESCO_data93_myoblast-differentiation_trapnell.rds_estimation_error.txt	The failing of fitting the relationship between log2 mean gene expression and the proportion of zeros in each gene	Failed estimation for genes	Error in nls(y ~ logistic(x, x0 = x0, k = k), data = df, start = list(x0 = 0, : singular gradient	1. prepare some alternative models for use when a model does not work; 2. test the method on a large number of reference datasets.	estimation
ESCO_data94_NKT-differentiation_engel.rds_estimation_error.txt	The failing of fitting the relationship between log2 mean gene expression and the proportion of zeros in each gene	Failed estimation for genes	Error in nls(y ~ logistic(x, x0 = x0, k = k), data = df, start = list(x0 = 0, : singular gradient	1. prepare some alternative models for use when a model does not work; 2. test the method on a large number of reference datasets.	estimation
ESCO_data95_pancreatic-alpha-cell-maturation_zhang.rds_estimation_error.txt	The object is not a dataframe or a matrix which contains only one dimension	Wrong data structure	Error in rowMeans(DE.normcounts[marker, cells]) : x must be an array of at least two dimensions	determine the dimension of the filtered dataframe or matrix	estimation
ESCO_data96_pancreatic-beta-cell-maturation_zhang.rds_estimation_error.txt	The failing of fitting the relationship between log2 mean gene expression and the proportion of zeros in each gene	Failed estimation for genes	Error in nls(y ~ logistic(x, x0 = x0, k = k), data = df, start = list(x0 = 0, : singular gradient	1. prepare some alternative models for use when a model does not work; 2. test the method on a large number of reference datasets.	estimation
ESCO_data97_psc-astrocyte-maturation-glia_sloan.rds_estimation_error.txt	The failing of fitting the relationship between log2 mean gene expression and the proportion of zeros in each gene	Failed estimation for genes	Error in nls(y ~ logistic(x, x0 = x0, k = k), data = df, start = list(x0 = 0, : singular gradient	1. prepare some alternative models for use when a model does not work; 2. test the method on a large number of reference datasets.	estimation
ESCO_data98_psc-astrocyte-maturation-neuron_sloan.rds_estimation_error.txt	The failing of fitting the relationship between log2 mean gene expression and the proportion of zeros in each gene	Failed estimation for genes	Error in nls(y ~ logistic(x, x0 = x0, k = k), data = df, start = list(x0 = 0, : singular gradient	1. prepare some alternative models for use when a model does not work; 2. test the method on a large number of reference datasets.	estimation
ESCO_data99_stimulated-dendritic-cells-LPS_shalek.rds_estimation_error.txt	The failing of fitting the relationship between log2 mean gene expression and the proportion of zeros in each gene	Failed estimation for genes	Error in nls(y ~ logistic(x, x0 = x0, k = k), data = df, start = list(x0 = 0, : singular gradient	1. prepare some alternative models for use when a model does not work; 2. test the method on a large number of reference datasets.	estimation
ESCO-traj_data100_stimulated-dendritic-cells-PAM_shalek.rds_estimation_error.txt	The failing of fitting the relationship between log2 mean gene expression and the proportion of zeros in each gene	Failed estimation for genes	Error in nls(y ~ logistic(x, x0 = x0, k = k), data = df, start = list(x0 = 0, : singular gradient	1. prepare some alternative models for use when a model does not work; 2. test the method on a large number of reference datasets.	estimation
ESCO-traj_data101_stimulated-dendritic-cells-PIC_shalek.rds_estimation_error.txt	The failing of fitting the relationship between log2 mean gene expression and the proportion of zeros in each gene	Failed estimation for genes	Error in nls(y ~ logistic(x, x0 = x0, k = k), data = df, start = list(x0 = 0, : singular gradient	1. prepare some alternative models for use when a model does not work; 2. test the method on a large number of reference datasets.	estimation
ESCO-traj_data79_aging-hsc-old_kowalczyk.rds_estimation_error.txt	The failing of fitting the relationship between log2 mean gene expression and the proportion of zeros in each gene	Failed estimation for genes	Error in nls(y ~ logistic(x, x0 = x0, k = k), data = df, start = list(x0 = 0, : singular gradient	1. prepare some alternative models for use when a model does not work; 2. test the method on a large number of reference datasets.	estimation
ESCO-traj_data80_aging-hsc-young_kowalczyk.rds_estimation_error.txt	The failing of fitting the relationship between log2 mean gene expression and the proportion of zeros in each gene	Failed estimation for genes	Error in nls(y ~ logistic(x, x0 = x0, k = k), data = df, start = list(x0 = 0, : singular gradient	1. prepare some alternative models for use when a model does not work; 2. test the method on a large number of reference datasets.	estimation
ESCO-traj_data83_cellbench-SC2_luyitian.rds_simulation_error.txt	The appearance of NAs or NaNs leads to the error within the conditional statement	Appearance of missing (infinite) values	Error in if (sum(true.count == Inf) > 0 & verbose) { : missing value where TRUE/FALSE needed	check the presence of NA in vectors or matrix	simulation
ESCO-traj_data86_developing-dendritic-cells_schlitzer.rds_estimation_error.txt	The failing of fitting the relationship between log2 mean gene expression and the proportion of zeros in each gene	Failed estimation for genes	Error in nls(y ~ logistic(x, x0 = x0, k = k), data = df, start = list(x0 = 0, : singular gradient	1. prepare some alternative models for use when a model does not work; 2. test the method on a large number of reference datasets.	estimation
ESCO-traj_data87_germline-human-female-weeks_li.rds_estimation_error.txt	The failing of fitting the relationship between log2 mean gene expression and the proportion of zeros in each gene	Failed estimation for genes	Error in nls(y ~ logistic(x, x0 = x0, k = k), data = df, start = list(x0 = 0, : singular gradient	1. prepare some alternative models for use when a model does not work; 2. test the method on a large number of reference datasets.	estimation
ESCO-traj_data89_hematopoiesis-gates_olsson.rds_estimation_error.txt	The failing of fitting the relationship between log2 mean gene expression and the proportion of zeros in each gene	Failed estimation for genes	Error in nls(y ~ logistic(x, x0 = x0, k = k), data = df, start = list(x0 = 0, : singular gradient	1. prepare some alternative models for use when a model does not work; 2. test the method on a large number of reference datasets.	estimation
ESCO-traj_data94_NKT-differentiation_engel.rds_estimation_error.txt	The failing of fitting the relationship between log2 mean gene expression and the proportion of zeros in each gene	Failed estimation for genes	Error in nls(y ~ logistic(x, x0 = x0, k = k), data = df, start = list(x0 = 0, : singular gradient	1. prepare some alternative models for use when a model does not work; 2. test the method on a large number of reference datasets.	estimation
ESCO-traj_data97_psc-astrocyte-maturation-glia_sloan.rds_estimation_error.txt	The failing of fitting the relationship between log2 mean gene expression and the proportion of zeros in each gene	Failed estimation for genes	Error in nls(y ~ logistic(x, x0 = x0, k = k), data = df, start = list(x0 = 0, : singular gradient	1. prepare some alternative models for use when a model does not work; 2. test the method on a large number of reference datasets.	estimation
ESCO-traj_data98_psc-astrocyte-maturation-neuron_sloan.rds_estimation_error.txt	The failing of fitting the relationship between log2 mean gene expression and the proportion of zeros in each gene	Failed estimation for genes	Error in nls(y ~ logistic(x, x0 = x0, k = k), data = df, start = list(x0 = 0, : singular gradient	1. prepare some alternative models for use when a model does not work; 2. test the method on a large number of reference datasets.	estimation
ESCO-traj_data99_stimulated-dendritic-cells-LPS_shalek.rds_estimation_error.txt	The failing of fitting the relationship between log2 mean gene expression and the proportion of zeros in each gene	Failed estimation for genes	Error in nls(y ~ logistic(x, x0 = x0, k = k), data = df, start = list(x0 = 0, : singular gradient	1. prepare some alternative models for use when a model does not work; 2. test the method on a large number of reference datasets.	estimation
ESCO-tree_data100_stimulated-dendritic-cells-PAM_shalek.rds_estimation_error.txt	The failing of fitting the relationship between log2 mean gene expression and the proportion of zeros in each gene	Failed estimation for genes	Error in nls(y ~ logistic(x, x0 = x0, k = k), data = df, start = list(x0 = 0, : singular gradient	1. prepare some alternative models for use when a model does not work; 2. test the method on a large number of reference datasets.	estimation
ESCO-tree_data101_stimulated-dendritic-cells-PIC_shalek.rds_estimation_error.txt	The failing of fitting the relationship between log2 mean gene expression and the proportion of zeros in each gene	Failed estimation for genes	Error in nls(y ~ logistic(x, x0 = x0, k = k), data = df, start = list(x0 = 0, : singular gradient	1. prepare some alternative models for use when a model does not work; 2. test the method on a large number of reference datasets.	estimation
ESCO-tree_data79_aging-hsc-old_kowalczyk.rds_estimation_error.txt	The failing of fitting the relationship between log2 mean gene expression and the proportion of zeros in each gene	Failed estimation for genes	Error in nls(y ~ logistic(x, x0 = x0, k = k), data = df, start = list(x0 = 0, : singular gradient	1. prepare some alternative models for use when a model does not work; 2. test the method on a large number of reference datasets.	estimation
ESCO-tree_data80_aging-hsc-young_kowalczyk.rds_estimation_error.txt	The failing of fitting the relationship between log2 mean gene expression and the proportion of zeros in each gene	Failed estimation for genes	Error in nls(y ~ logistic(x, x0 = x0, k = k), data = df, start = list(x0 = 0, : singular gradient	1. prepare some alternative models for use when a model does not work; 2. test the method on a large number of reference datasets.	estimation
ESCO-tree_data83_cellbench-SC2_luyitian.rds_simulation_error.txt	The appearance of NAs or NaNs leads to the error within the conditional statement	Appearance of missing (infinite) values	Error in if (sum(true.count == Inf) > 0 & verbose) { : missing value where TRUE/FALSE needed	check the presence of NA in vectors or matrix	simulation
ESCO-tree_data86_developing-dendritic-cells_schlitzer.rds_estimation_error.txt	The failing of fitting the relationship between log2 mean gene expression and the proportion of zeros in each gene	Failed estimation for genes	Error in nls(y ~ logistic(x, x0 = x0, k = k), data = df, start = list(x0 = 0, : singular gradient	1. prepare some alternative models for use when a model does not work; 2. test the method on a large number of reference datasets.	estimation
ESCO-tree_data87_germline-human-female-weeks_li.rds_estimation_error.txt	The failing of fitting the relationship between log2 mean gene expression and the proportion of zeros in each gene	Failed estimation for genes	Error in nls(y ~ logistic(x, x0 = x0, k = k), data = df, start = list(x0 = 0, : singular gradient	1. prepare some alternative models for use when a model does not work; 2. test the method on a large number of reference datasets.	estimation
ESCO-tree_data89_hematopoiesis-gates_olsson.rds_estimation_error.txt	The failing of fitting the relationship between log2 mean gene expression and the proportion of zeros in each gene	Failed estimation for genes	Error in nls(y ~ logistic(x, x0 = x0, k = k), data = df, start = list(x0 = 0, : singular gradient	1. prepare some alternative models for use when a model does not work; 2. test the method on a large number of reference datasets.	estimation
ESCO-tree_data94_NKT-differentiation_engel.rds_estimation_error.txt	The failing of fitting the relationship between log2 mean gene expression and the proportion of zeros in each gene	Failed estimation for genes	Error in nls(y ~ logistic(x, x0 = x0, k = k), data = df, start = list(x0 = 0, : singular gradient	1. prepare some alternative models for use when a model does not work; 2. test the method on a large number of reference datasets.	estimation
ESCO-tree_data97_psc-astrocyte-maturation-glia_sloan.rds_estimation_error.txt	The failing of fitting the relationship between log2 mean gene expression and the proportion of zeros in each gene	Failed estimation for genes	Error in nls(y ~ logistic(x, x0 = x0, k = k), data = df, start = list(x0 = 0, : singular gradient	1. prepare some alternative models for use when a model does not work; 2. test the method on a large number of reference datasets.	estimation
ESCO-tree_data98_psc-astrocyte-maturation-neuron_sloan.rds_estimation_error.txt	The failing of fitting the relationship between log2 mean gene expression and the proportion of zeros in each gene	Failed estimation for genes	Error in nls(y ~ logistic(x, x0 = x0, k = k), data = df, start = list(x0 = 0, : singular gradient	1. prepare some alternative models for use when a model does not work; 2. test the method on a large number of reference datasets.	estimation
ESCO-tree_data99_stimulated-dendritic-cells-LPS_shalek.rds_estimation_error.txt	The failing of fitting the relationship between log2 mean gene expression and the proportion of zeros in each gene	Failed estimation for genes	Error in nls(y ~ logistic(x, x0 = x0, k = k), data = df, start = list(x0 = 0, : singular gradient	1. prepare some alternative models for use when a model does not work; 2. test the method on a large number of reference datasets.	estimation
hierarchicell_data103_spatial_C1_simulation_error.txt	The failing of fitting the mean gene expression values	Failed estimation for genes	Error in fitdistrplus::fitdist(data_summaries$GrandMean, gamma, method = mle) : the function mle failed to estimate the parameters, with the error code 100	1. determine the most suitable distribution model for each gene; 2. test the method on a large number of reference datasets.	simulation
hierarchicell_data104_spatial_D1_simulation_error.txt	The failing of fitting the mean gene expression values	Failed estimation for genes	Error in fitdistrplus::fitdist(data_summaries$GrandMean, gamma, method = mle) : the function mle failed to estimate the parameters, with the error code 100	1. determine the most suitable distribution model for each gene; 2. test the method on a large number of reference datasets.	simulation
hierarchicell_data108_spatial_HDST_simulation_error.txt	The failing of fitting the mean gene expression values	Failed estimation for genes	Error in fitdistrplus::fitdist(data_summaries$GrandMean, gamma, method = mle) : the function mle failed to estimate the parameters, with the error code 100	1. determine the most suitable distribution model for each gene; 2. test the method on a large number of reference datasets.	simulation
hierarchicell_data109_spatial_HDST_simulation_error.txt	The failing of fitting the mean gene expression values	Failed estimation for genes	Error in fitdistrplus::fitdist(data_summaries$GrandMean, gamma, method = mle) : the function mle failed to estimate the parameters, with the error code 100	1. determine the most suitable distribution model for each gene; 2. test the method on a large number of reference datasets.	simulation
hierarchicell_data110_spatial_HDST_simulation_error.txt	The failing of fitting the mean gene expression values	Failed estimation for genes	Error in fitdistrplus::fitdist(data_summaries$GrandMean, gamma, method = mle) : data must be a numeric vector of length greater than 1	1. determine the most suitable distribution model for each gene; 2. test the method on a large number of reference datasets.	simulation
hierarchicell_data111_spatial_HDST_simulation_error.txt	The failing of fitting the mean gene expression values	Failed estimation for genes	Error in fitdistrplus::fitdist(data_summaries$GrandMean, gamma, method = mle) : the function mle failed to estimate the parameters, with the error code 100	1. determine the most suitable distribution model for each gene; 2. test the method on a large number of reference datasets.	simulation
hierarchicell_data112_spatial_HDST_simulation_error.txt	The failing of fitting the mean gene expression values	Failed estimation for genes	Error in fitdistrplus::fitdist(data_summaries$GrandMean, gamma, method = mle) : the function mle failed to estimate the parameters, with the error code 100	1. determine the most suitable distribution model for each gene; 2. test the method on a large number of reference datasets.	simulation
hierarchicell_data113_spatial_HDST_simulation_error.txt	The failing of fitting the mean gene expression values	Failed estimation for genes	Error in fitdistrplus::fitdist(data_summaries$GrandMean, gamma, method = mle) : the function mle failed to estimate the parameters, with the error code 100	1. determine the most suitable distribution model for each gene; 2. test the method on a large number of reference datasets.	simulation
hierarchicell_data114_spatial_HDST_estimation_error.txt	Invalid operation for adding rownames to a object which is not a dataframe or a matrix	Unsupported data operation	Error in `rownames<-`(`*tmp*`, value = paste0(rownames(temp.intravar), : attempt to set rownames on an object with no dimensions	determine the dimension of the dataframe or matrix	estimation
hierarchicell_data115_spatial_HDST_estimation_error.txt	Invalid operation for adding rownames to a object which is not a dataframe or a matrix	Unsupported data operation	Error in `rownames<-`(`*tmp*`, value = paste0(rownames(temp.intravar), : attempt to set rownames on an object with no dimensions	determine the dimension of the dataframe or matrix	estimation
hierarchicell_data21_GSE54695_simulation_error.txt	The failing of fitting the mean gene expression values	Failed estimation for genes	Error in fitdistrplus::fitdist(data_summaries$GrandMean, gamma, method = mle) : the function mle failed to estimate the parameters, with the error code 100	1. determine the most suitable distribution model for each gene; 2. test the method on a large number of reference datasets.	simulation
hierarchicell_data47_GSE95434_simulation_error.txt	The failing of fitting the mean gene expression values	Failed estimation for genes	Error in fitdistrplus::fitdist(data_summaries$GrandMean, gamma, method = mle) : the function mle failed to estimate the parameters, with the error code 100	1. determine the most suitable distribution model for each gene; 2. test the method on a large number of reference datasets.	simulation
hierarchicell_data48_GSE95436_simulation_error.txt	The failing of fitting the mean gene expression values	Failed estimation for genes	Error in fitdistrplus::fitdist(data_summaries$GrandMean, gamma, method = mle) : the function mle failed to estimate the parameters, with the error code 100	1. determine the most suitable distribution model for each gene; 2. test the method on a large number of reference datasets.	simulation
hierarchicell_data49_GSE95445_simulation_error.txt	The failing of fitting the mean gene expression values	Failed estimation for genes	Error in fitdistrplus::fitdist(data_summaries$GrandMean, gamma, method = mle) : the function mle failed to estimate the parameters, with the error code 100	1. determine the most suitable distribution model for each gene; 2. test the method on a large number of reference datasets.	simulation
hierarchicell_data61_GSE114727_subset1_simulation_error.txt	The failing of fitting the mean gene expression values	Failed estimation for genes	Error in fitdistrplus::fitdist(data_summaries$GrandMean, gamma, method = mle) : the function mle failed to estimate the parameters, with the error code 100	1. determine the most suitable distribution model for each gene; 2. test the method on a large number of reference datasets.	simulation
hierarchicell_data62_GSE114727_subset2_simulation_error.txt	The failing of fitting the mean gene expression values	Failed estimation for genes	Error in fitdistrplus::fitdist(data_summaries$GrandMean, gamma, method = mle) : the function mle failed to estimate the parameters, with the error code 100	1. determine the most suitable distribution model for each gene; 2. test the method on a large number of reference datasets.	simulation
hierarchicell_data65_GSE87038_subset1_simulation_error.txt	The failing of fitting the mean gene expression values	Failed estimation for genes	Error in fitdistrplus::fitdist(data_summaries$GrandMean, gamma, method = mle) : the function mle failed to estimate the parameters, with the error code 100	1. determine the most suitable distribution model for each gene; 2. test the method on a large number of reference datasets.	simulation
hierarchicell_data66_GSE87038_subset2_simulation_error.txt	The failing of fitting the mean gene expression values	Failed estimation for genes	Error in fitdistrplus::fitdist(data_summaries$GrandMean, gamma, method = mle) : the function mle failed to estimate the parameters, with the error code 100	1. determine the most suitable distribution model for each gene; 2. test the method on a large number of reference datasets.	simulation
hierarchicell_data67_GSE87038_subset3_simulation_error.txt	The failing of fitting the mean gene expression values	Failed estimation for genes	Error in fitdistrplus::fitdist(data_summaries$GrandMean, gamma, method = mle) : the function mle failed to estimate the parameters, with the error code 100	1. determine the most suitable distribution model for each gene; 2. test the method on a large number of reference datasets.	simulation
hierarchicell_data68_GSE87038_subset4_simulation_error.txt	The failing of fitting the mean gene expression values	Failed estimation for genes	Error in fitdistrplus::fitdist(data_summaries$GrandMean, gamma, method = mle) : the function mle failed to estimate the parameters, with the error code 100	1. determine the most suitable distribution model for each gene; 2. test the method on a large number of reference datasets.	simulation
hierarchicell_data69_GSE87038_subset5_simulation_error.txt	The failing of fitting the mean gene expression values	Failed estimation for genes	Error in fitdistrplus::fitdist(data_summaries$GrandMean, gamma, method = mle) : the function mle failed to estimate the parameters, with the error code 100	1. determine the most suitable distribution model for each gene; 2. test the method on a large number of reference datasets.	simulation
hierarchicell_data70_GSE87038_subset6_simulation_error.txt	The failing of fitting the mean gene expression values	Failed estimation for genes	Error in fitdistrplus::fitdist(data_summaries$GrandMean, gamma, method = mle) : the function mle failed to estimate the parameters, with the error code 100	1. determine the most suitable distribution model for each gene; 2. test the method on a large number of reference datasets.	simulation
hierarchicell_data85_cellbench-SC4_luyitian.rds_simulation_error.txt	The failing of fitting the mean gene expression values	Failed estimation for genes	Error in fitdistrplus::fitdist(data_summaries$GrandMean, gamma, method = mle) : the function mle failed to estimate the parameters, with the error code 100	1. determine the most suitable distribution model for each gene; 2. test the method on a large number of reference datasets.	simulation
hierarchicell_data90_human-embryos_petropoulos.rds_simulation_error.txt	The failing of fitting the mean gene expression values	Failed estimation for genes	Error in fitdistrplus::fitdist(data_summaries$GrandMean, gamma, method = mle) : the function mle failed to estimate the parameters, with the error code 100	1. determine the most suitable distribution model for each gene; 2. test the method on a large number of reference datasets.	simulation
hierarchicell_data92_mesoderm-development_loh.rds_simulation_error.txt	The failing of fitting the mean gene expression values	Failed estimation for genes	Error in fitdistrplus::fitdist(data_summaries$GrandMean, gamma, method = mle) : the function mle failed to estimate the parameters, with the error code 100	1. determine the most suitable distribution model for each gene; 2. test the method on a large number of reference datasets.	simulation
hierarchicell_data93_myoblast-differentiation_trapnell.rds_simulation_error.txt	The failing of fitting the mean gene expression values	Failed estimation for genes	Error in fitdistrplus::fitdist(data_summaries$GrandMean, gamma, method = mle) : the function mle failed to estimate the parameters, with the error code 100	1. determine the most suitable distribution model for each gene; 2. test the method on a large number of reference datasets.	simulation
hierarchicell_data94_NKT-differentiation_engel.rds_simulation_error.txt	The failing of fitting the mean gene expression values	Failed estimation for genes	Error in fitdistrplus::fitdist(data_summaries$GrandMean, gamma, method = mle) : the function mle failed to estimate the parameters, with the error code 100	1. determine the most suitable distribution model for each gene; 2. test the method on a large number of reference datasets.	simulation
Kersplat_data108_spatial_HDST_estimation_error.txt	The appearance of NAs or NaNs leads to the error within the conditional statement	Appearance of missing (infinite) values	Error in if (corrected < 0) { : missing value where TRUE/FALSE needed	check the presence of NA in vectors or matrix	estimation
Kersplat_data109_spatial_HDST_estimation_error.txt	The appearance of NAs or NaNs leads to the error within the conditional statement	Appearance of missing (infinite) values	Error in if (corrected < 0) { : missing value where TRUE/FALSE needed	check the presence of NA in vectors or matrix	estimation
Kersplat_data110_spatial_HDST_estimation_error.txt	The appearance of NAs or NaNs leads to the error within the conditional statement	Appearance of missing (infinite) values	Error in if (corrected < 0) { : missing value where TRUE/FALSE needed	check the presence of NA in vectors or matrix	estimation
Kersplat_data111_spatial_HDST_estimation_error.txt	The appearance of NAs or NaNs leads to the error within the conditional statement	Appearance of missing (infinite) values	Error in if (corrected < 0) { : missing value where TRUE/FALSE needed	check the presence of NA in vectors or matrix	estimation
Kersplat_data112_spatial_HDST_estimation_error.txt	The appearance of NAs or NaNs leads to the error within the conditional statement	Appearance of missing (infinite) values	Error in if (corrected < 0) { : missing value where TRUE/FALSE needed	check the presence of NA in vectors or matrix	estimation
Kersplat_data113_spatial_HDST_estimation_error.txt	The appearance of NAs or NaNs leads to the error within the conditional statement	Appearance of missing (infinite) values	Error in if (corrected < 0) { : missing value where TRUE/FALSE needed	check the presence of NA in vectors or matrix	estimation
Kersplat_data114_spatial_HDST_estimation_error.txt	The appearance of NAs or NaNs leads to the error within the conditional statement	Appearance of missing (infinite) values	Error in if (corrected < 0) { : missing value where TRUE/FALSE needed	check the presence of NA in vectors or matrix	estimation
Kersplat_data115_spatial_HDST_estimation_error.txt	The appearance of NAs or NaNs leads to the error within the conditional statement	Appearance of missing (infinite) values	Error in if (corrected < 0) { : missing value where TRUE/FALSE needed	check the presence of NA in vectors or matrix	estimation
Kersplat_data135_spatial_cortex_estimation_error.txt	The appearance of NAs or NaNs leads to the error within the conditional statement	Appearance of missing (infinite) values	Error in if (corrected < 0) { : missing value where TRUE/FALSE needed	check the presence of NA in vectors or matrix	estimation
Lun_data104_spatial_D1_simulation_error.txt	The sum of cell proportion in different groups is not 1 (maybe there are many decimal digits)	Others	Error in simutils::proportionate(number = parameters@nCells, result_sum_strict = parameters@nCells, : The sum of proportions is not equal to the specific value	strictly constrain the sum of the group proportions to 1	simulation
Lun_data129_spatial_hippocampus_simulation_error.txt	The replacement failed due to the different lengths of the original and the replacement data	Unsupported data operation	Error in `[<-.data.frame`(`*tmp*`, , 2, value = c(Group1, Group1)) : replacement has 2 rows, data has 2753	check the dimension of the original data and the newly added data when combining them by row or column	simulation
Lun_data134_spatial_gastrulation_simulation_error.txt	The replacement failed due to the different lengths of the original and the replacement data	Unsupported data operation	Error in `[<-.data.frame`(`*tmp*`, , 2, value = c(Group1, Group1)) : replacement has 2 rows, data has 761	check the dimension of the original data and the newly added data when combining them by row or column	simulation
Lun_data135_spatial_cortex_simulation_error.txt	The sum of cell proportion in different groups is not 1 (maybe there are many decimal digits)	Others	Error in simutils::proportionate(number = parameters@nCells, result_sum_strict = parameters@nCells, : The sum of proportions is not equal to the specific value	strictly constrain the sum of the group proportions to 1	simulation
Lun_data137_spatial_cortex_simulation_error.txt	The replacement failed due to the different lengths of the original and the replacement data	Unsupported data operation	Error in `[[<-.data.frame`(`*tmp*`, paste0(DEFacGroup, idx), value = c(1, : replacement has 36 rows, data has 33	check the dimension of the original data and the newly added data when combining them by row or column	simulation
Lun_data142_spatial_microglial_simulation_error.txt	The replacement failed due to the different lengths of the original and the replacement data	Unsupported data operation	Error in `[<-.data.frame`(`*tmp*`, , 2, value = c(Group1, Group1)) : replacement has 2 rows, data has 283	check the dimension of the original data and the newly added data when combining them by row or column	simulation
Lun_data143_spatial_oligodendrocyte_simulation_error.txt	The replacement failed due to the different lengths of the original and the replacement data	Unsupported data operation	Error in `[<-.data.frame`(`*tmp*`, , 2, value = c(Group1, Group1)) : replacement has 2 rows, data has 1975	check the dimension of the original data and the newly added data when combining them by row or column	simulation
Lun_data144_spatial_endothelial_simulation_error.txt	The replacement failed due to the different lengths of the original and the replacement data	Unsupported data operation	Error in `[<-.data.frame`(`*tmp*`, , 2, value = c(Group1, Group1)) : replacement has 2 rows, data has 5439	check the dimension of the original data and the newly added data when combining them by row or column	simulation
Lun_data145_spatial_neuron_simulation_error.txt	The replacement failed due to the different lengths of the original and the replacement data	Unsupported data operation	Error in `[<-.data.frame`(`*tmp*`, , 2, value = c(Group1, Group1)) : replacement has 2 rows, data has 2863	check the dimension of the original data and the newly added data when combining them by row or column	simulation
Lun_data147_spatial_muscle_simulation_error.txt	The replacement failed due to the different lengths of the original and the replacement data	Unsupported data operation	Error in `[<-.data.frame`(`*tmp*`, , 2, value = c(Group1, Group1)) : replacement has 2 rows, data has 1121	check the dimension of the original data and the newly added data when combining them by row or column	simulation
Lun_data148_spatial_trachea_simulation_error.txt	The replacement failed due to the different lengths of the original and the replacement data	Unsupported data operation	Error in `[<-.data.frame`(`*tmp*`, , 2, value = c(Group1, Group1)) : replacement has 2 rows, data has 1367	check the dimension of the original data and the newly added data when combining them by row or column	simulation
Lun_data24_GSE85755_simulation_error.txt	The replacement failed due to the different lengths of the original and the replacement data	Unsupported data operation	Error in `[<-.data.frame`(`*tmp*`, , 2, value = c(Group1, Group1)) : replacement has 2 rows, data has 665	check the dimension of the original data and the newly added data when combining them by row or column	simulation
Lun_data27_GSE117617_simulation_error.txt	The replacement failed due to the different lengths of the original and the replacement data	Unsupported data operation	Error in `[<-.data.frame`(`*tmp*`, , 2, value = c(Group1, Group1)) : replacement has 2 rows, data has 383	check the dimension of the original data and the newly added data when combining them by row or column	simulation
Lun_data29_GSE117450_subset2_simulation_error.txt	The replacement failed due to the different lengths of the original and the replacement data	Unsupported data operation	Error in `[<-.data.frame`(`*tmp*`, , 2, value = c(Group1, Group1)) : replacement has 2 rows, data has 347	check the dimension of the original data and the newly added data when combining them by row or column	simulation
Lun_data30_GSE117450_subset3_simulation_error.txt	The replacement failed due to the different lengths of the original and the replacement data	Unsupported data operation	Error in `[<-.data.frame`(`*tmp*`, , 2, value = c(Group1, Group1)) : replacement has 2 rows, data has 347	check the dimension of the original data and the newly added data when combining them by row or column	simulation
Lun_data31_GSE117450_subset4_simulation_error.txt	The replacement failed due to the different lengths of the original and the replacement data	Unsupported data operation	Error in `[<-.data.frame`(`*tmp*`, , 2, value = c(Group1, Group1)) : replacement has 2 rows, data has 347	check the dimension of the original data and the newly added data when combining them by row or column	simulation
Lun_data32_GSE117450_subset5_simulation_error.txt	The replacement failed due to the different lengths of the original and the replacement data	Unsupported data operation	Error in `[<-.data.frame`(`*tmp*`, , 2, value = c(Group1, Group1)) : replacement has 2 rows, data has 347	check the dimension of the original data and the newly added data when combining them by row or column	simulation
Lun_data45_GSE60361_simulation_error.txt	The replacement failed due to the different lengths of the original and the replacement data	Unsupported data operation	Error in `[<-.data.frame`(`*tmp*`, , 2, value = c(Group1, Group1)) : replacement has 2 rows, data has 3005	check the dimension of the original data and the newly added data when combining them by row or column	simulation
Lun_data51_GSE108097_subset1_simulation_error.txt	The replacement failed due to the different lengths of the original and the replacement data	Unsupported data operation	Error in `[<-.data.frame`(`*tmp*`, , 2, value = c(Group1, Group1)) : replacement has 2 rows, data has 3143	check the dimension of the original data and the newly added data when combining them by row or column	simulation
Lun_data53_GSE108097_subset3_simulation_error.txt	The replacement failed due to the different lengths of the original and the replacement data	Unsupported data operation	Error in `[<-.data.frame`(`*tmp*`, , 2, value = c(Group1, Group1)) : replacement has 2 rows, data has 4403	check the dimension of the original data and the newly added data when combining them by row or column	simulation
Lun_data54_GSE108097_subset4_simulation_error.txt	The replacement failed due to the different lengths of the original and the replacement data	Unsupported data operation	Error in `[<-.data.frame`(`*tmp*`, , 2, value = c(Group1, Group1)) : replacement has 2 rows, data has 541	check the dimension of the original data and the newly added data when combining them by row or column	simulation
Lun_data55_GSE108097_subset5_simulation_error.txt	The replacement failed due to the different lengths of the original and the replacement data	Unsupported data operation	Error in `[<-.data.frame`(`*tmp*`, , 2, value = c(Group1, Group1)) : replacement has 2 rows, data has 5345	check the dimension of the original data and the newly added data when combining them by row or column	simulation
Lun2_data26_GSE78779_estimation_error.txt	The failing of assertions	Others	Error in lun2Estimate.matrix(ref_data, plates = other_prior[["plates"]], : Assertion on 'min.size' failed: Element 1 is not <= 44.	NA	estimation
POWSC_data109_spatial_HDST_estimation_error.txt	The appearance of NAs or NaNs leads to the error within the conditional statement	Appearance of missing (infinite) values	Error in if (any(p0 < 0)) { : missing value where TRUE/FALSE needed	check the presence of NA in vectors or matrix	estimation
POWSC_data110_spatial_HDST_estimation_error.txt	The appearance of NAs or NaNs leads to the error within the conditional statement	Appearance of missing (infinite) values	Error in if (any(p0 < 0)) { : missing value where TRUE/FALSE needed	check the presence of NA in vectors or matrix	estimation
POWSC_data111_spatial_HDST_estimation_error.txt	The appearance of NAs or NaNs leads to the error within the conditional statement	Appearance of missing (infinite) values	Error in if (any(p0 < 0)) { : missing value where TRUE/FALSE needed	check the presence of NA in vectors or matrix	estimation
POWSC_data113_spatial_HDST_estimation_error.txt	The appearance of NAs or NaNs leads to the error within the conditional statement	Appearance of missing (infinite) values	Error in if (any(p0 < 0)) { : missing value where TRUE/FALSE needed	check the presence of NA in vectors or matrix	estimation
POWSC_data114_spatial_HDST_estimation_error.txt	The appearance of NAs or NaNs leads to the error within the conditional statement	Appearance of missing (infinite) values	Error in if (any(p0 < 0)) { : missing value where TRUE/FALSE needed	check the presence of NA in vectors or matrix	estimation
POWSC_data115_spatial_HDST_estimation_error.txt	The appearance of NAs or NaNs leads to the error within the conditional statement	Appearance of missing (infinite) values	Error in if (any(p0 < 0)) { : missing value where TRUE/FALSE needed	check the presence of NA in vectors or matrix	estimation
POWSC_data117_spatial_LUSC_estimation_error.txt	The appearance of NAs or NaNs leads to the error within the conditional statement	Appearance of missing (infinite) values	Error in if (any(p0 < 0)) { : missing value where TRUE/FALSE needed	check the presence of NA in vectors or matrix	estimation
POWSC_data118_spatial_OV_estimation_error.txt	The appearance of NAs or NaNs leads to the error within the conditional statement	Appearance of missing (infinite) values	Error in if (any(p0 < 0)) { : missing value where TRUE/FALSE needed	check the presence of NA in vectors or matrix	estimation
POWSC_data121_spatial_GBM_estimation_error.txt	The appearance of NAs or NaNs leads to the error within the conditional statement	Appearance of missing (infinite) values	Error in if (any(p0 < 0)) { : missing value where TRUE/FALSE needed	check the presence of NA in vectors or matrix	estimation
POWSC_data122_spatial_BRCA_estimation_error.txt	The appearance of NAs or NaNs leads to the error within the conditional statement	Appearance of missing (infinite) values	Error in if (any(p0 < 0)) { : missing value where TRUE/FALSE needed	check the presence of NA in vectors or matrix	estimation
POWSC_data124_spatial_cerebellum_estimation_error.txt	The appearance of NAs or NaNs leads to the error within the conditional statement	Appearance of missing (infinite) values	Error in if (any(p0 < 0)) { : missing value where TRUE/FALSE needed	check the presence of NA in vectors or matrix	estimation
POWSC_data126_spatial_cerebellum_estimation_error.txt	The appearance of NAs or NaNs leads to the error within the conditional statement	Appearance of missing (infinite) values	Error in if (any(p0 < 0)) { : missing value where TRUE/FALSE needed	check the presence of NA in vectors or matrix	estimation
POWSC_data127_spatial_hippocampus_estimation_error.txt	The appearance of NAs or NaNs leads to the error within the conditional statement	Appearance of missing (infinite) values	Error in if (any(p0 < 0)) { : missing value where TRUE/FALSE needed	check the presence of NA in vectors or matrix	estimation
POWSC_data128_spatial_hippocampus_estimation_error.txt	The appearance of NAs or NaNs leads to the error within the conditional statement	Appearance of missing (infinite) values	Error in if (any(p0 < 0)) { : missing value where TRUE/FALSE needed	check the presence of NA in vectors or matrix	estimation
POWSC_data130_spatial_gastrulation_simulation_error.txt	The mu parameter estimated from the real data contains NAs or NaNs which are invalid	Incorrect parameter	Error in seq_len(n0) : argument must be coercible to non-negative integer	check the presence of NA in vectors or matrix	simulation
POWSC_data132_spatial_gastrulation_simulation_error.txt	The mu parameter estimated from the real data contains NAs or NaNs which are invalid	Incorrect parameter	Error in seq_len(n0) : argument must be coercible to non-negative integer	check the presence of NA in vectors or matrix	simulation
POWSC_data133_spatial_gastrulation_simulation_error.txt	The mu parameter estimated from the real data contains NAs or NaNs which are invalid	Incorrect parameter	Error in seq_len(n0) : argument must be coercible to non-negative integer	check the presence of NA in vectors or matrix	simulation
POWSC_data21_GSE54695_estimation_error.txt	The appearance of NAs or NaNs leads to the error within the conditional statement	Appearance of missing (infinite) values	Error in if (any(p0 < 0)) { : missing value where TRUE/FALSE needed	check the presence of NA in vectors or matrix	estimation
POWSC_data49_GSE95445_estimation_error.txt	The appearance of NAs or NaNs leads to the error within the conditional statement	Appearance of missing (infinite) values	Error in if (any(p0 < 0)) { : missing value where TRUE/FALSE needed	check the presence of NA in vectors or matrix	estimation
POWSC_data58_GSE167297_subset3_estimation_error.txt	The appearance of NAs or NaNs leads to the error within the conditional statement	Appearance of missing (infinite) values	Error in if (any(p0 < 0)) { : missing value where TRUE/FALSE needed	check the presence of NA in vectors or matrix	estimation
POWSC_data61_GSE114727_subset1_estimation_error.txt	The appearance of NAs or NaNs leads to the error within the conditional statement	Appearance of missing (infinite) values	Error in if (any(p0 < 0)) { : missing value where TRUE/FALSE needed	check the presence of NA in vectors or matrix	estimation
POWSC_data62_GSE114727_subset2_estimation_error.txt	The appearance of NAs or NaNs leads to the error within the conditional statement	Appearance of missing (infinite) values	Error in if (any(p0 < 0)) { : missing value where TRUE/FALSE needed	check the presence of NA in vectors or matrix	estimation
POWSC_data63_GSE106202_estimation_error.txt	The appearance of NAs or NaNs leads to the error within the conditional statement	Appearance of missing (infinite) values	Error in if (any(p0 < 0)) { : missing value where TRUE/FALSE needed	check the presence of NA in vectors or matrix	estimation
POWSC_data64_GSE102827_estimation_error.txt	The appearance of NAs or NaNs leads to the error within the conditional statement	Appearance of missing (infinite) values	Error in if (any(p0 < 0)) { : missing value where TRUE/FALSE needed	check the presence of NA in vectors or matrix	estimation
POWSC_data71_GSE90047_subset1_simulation_error.txt	The "replace" parameter is FALSE which may lead to the error when the require sample size is larger than the population	Incorrect parameter	Error in sample.int(length(x), size, replace, prob) : cannot take a sample larger than the population when replace = FALSE	determine the sample size that is larger than the population or not	simulation
POWSC_data72_GSE90047_subset2_simulation_error.txt	The "replace" parameter is FALSE which may lead to the error when the require sample size is larger than the population	Incorrect parameter	Error in sample.int(length(x), size, replace, prob) : cannot take a sample larger than the population when replace = FALSE	determine the sample size that is larger than the population or not	simulation
POWSC_data73_GSE90047_subset3_simulation_error.txt	The "replace" parameter is FALSE which may lead to the error when the require sample size is larger than the population	Incorrect parameter	Error in sample.int(length(x), size, replace, prob) : cannot take a sample larger than the population when replace = FALSE	determine the sample size that is larger than the population or not	simulation
POWSC_data8_GSE95701_estimation_error.txt	The appearance of NAs or NaNs leads to the error within the conditional statement	Appearance of missing (infinite) values	Error in if (any(p0 < 0)) { : missing value where TRUE/FALSE needed	check the presence of NA in vectors or matrix	estimation
powsimR_data109_spatial_HDST_estimation_error.txt	The appearance of NAs or NaNs leads to the error within the conditional statement	Appearance of missing (infinite) values	Error in if (median(f75) < 1e-20) { : missing value where TRUE/FALSE needed	check the presence of NA in vectors or matrix	estimation
powsimR_data110_spatial_HDST_estimation_error.txt	The appearance of NAs or NaNs leads to the error within the conditional statement	Appearance of missing (infinite) values	Error in if (median(f75) < 1e-20) { : missing value where TRUE/FALSE needed	check the presence of NA in vectors or matrix	estimation
powsimR_data111_spatial_HDST_estimation_error.txt	The appearance of NAs or NaNs leads to the error within the conditional statement	Appearance of missing (infinite) values	Error in if (median(f75) < 1e-20) { : missing value where TRUE/FALSE needed	check the presence of NA in vectors or matrix	estimation
powsimR_data113_spatial_HDST_estimation_error.txt	The appearance of NAs or NaNs leads to the error within the conditional statement	Appearance of missing (infinite) values	Error in if (median(f75) < 1e-20) { : missing value where TRUE/FALSE needed	check the presence of NA in vectors or matrix	estimation
powsimR_data114_spatial_HDST_estimation_error.txt	The appearance of NAs or NaNs leads to the error within the conditional statement	Appearance of missing (infinite) values	Error in if (median(f75) < 1e-20) { : missing value where TRUE/FALSE needed	check the presence of NA in vectors or matrix	estimation
powsimR_data115_spatial_HDST_estimation_error.txt	The appearance of NAs or NaNs leads to the error within the conditional statement	Appearance of missing (infinite) values	Error in if (median(f75) < 1e-20) { : missing value where TRUE/FALSE needed	check the presence of NA in vectors or matrix	estimation
powsimR_data41_GSE65525_subset2_estimation_error.txt	Invalid operation for atomic vectors	Unsupported data operation	Error in ParamData$means : $ operator is invalid for atomic vectors	1. use unit testing to carefully find out some unexpected errors; 2. lots of datasets should be involved to test the method's performance and check the potential problems	estimation
powsimR_data46_GSE95432_simulation_error.txt	The length of DEGs information is not equal to the simulated gene length	Unsupported data operation	Error in data.frame(gene_name = rownames(counts), de_gene = ifelse(simulate_result[[DESetup]][[pLFC]][[1]] == : arguments imply differing number of rows: 27177, 27179	make sure that the numbers simulated genes should be the same as the gene number of the reference data	simulation
powsimR_data61_GSE114727_subset1_estimation_error.txt	The "Lengths" object is empty	Incorrect parameter	Error in names(Lengths) <- gsub(pattern = _, replacement = --, x = names(Lengths)) : attempt to set an attribute on NULL	1. there should be comprehensive considerations for some objects that may lead to errors; 2. lots of datasets should be involved to test the method's performance and check the potential problems	estimation
powsimR_data62_GSE114727_subset2_estimation_error.txt	The "Lengths" object is empty	Incorrect parameter	Error in names(Lengths) <- gsub(pattern = _, replacement = --, x = names(Lengths)) : attempt to set an attribute on NULL	1. there should be comprehensive considerations for some objects that may lead to errors; 2. lots of datasets should be involved to test the method's performance and check the potential problems	estimation
powsimR_data63_GSE106202_estimation_error.txt	The "Lengths" object is empty	Incorrect parameter	Error in names(Lengths) <- gsub(pattern = _, replacement = --, x = names(Lengths)) : attempt to set an attribute on NULL	1. there should be comprehensive considerations for some objects that may lead to errors; 2. lots of datasets should be involved to test the method's performance and check the potential problems	estimation
powsimR_data64_GSE102827_estimation_error.txt	The "Lengths" object is empty	Incorrect parameter	Error in predLoess(object$y, object$x, newx = if (is.null(newdata)) object$x else if (is.data.frame(newdata)) as.matrix(model.frame(delete.response(terms(object)), : NA/NaN/Inf in foreign function call (arg 5)	1. there should be comprehensive considerations for some objects that may lead to errors; 2. lots of datasets should be involved to test the method's performance and check the potential problems	estimation
powsimR_data66_GSE87038_subset2_simulation_error.txt	The length of DEGs information is not equal to the simulated gene length	Unsupported data operation	Error in data.frame(gene_name = rownames(counts), de_gene = ifelse(simulate_result[[DESetup]][[pLFC]][[1]] == : arguments imply differing number of rows: 23150, 23154	make sure that the numbers simulated genes should be the same as the gene number of the reference data	simulation
powsimR_data67_GSE87038_subset3_simulation_error.txt	The length of DEGs information is not equal to the simulated gene length	Unsupported data operation	Error in data.frame(gene_name = rownames(counts), de_gene = ifelse(simulate_result[[DESetup]][[pLFC]][[1]] == : arguments imply differing number of rows: 23152, 23154	make sure that the numbers simulated genes should be the same as the gene number of the reference data	simulation
powsimR_data68_GSE87038_subset4_simulation_error.txt	The length of DEGs information is not equal to the simulated gene length	Unsupported data operation	Error in data.frame(gene_name = rownames(counts), de_gene = ifelse(simulate_result[[DESetup]][[pLFC]][[1]] == : arguments imply differing number of rows: 23151, 23154	make sure that the numbers simulated genes should be the same as the gene number of the reference data	simulation
powsimR_data70_GSE87038_subset6_simulation_error.txt	The length of DEGs information is not equal to the simulated gene length	Unsupported data operation	Error in data.frame(gene_name = rownames(counts), de_gene = ifelse(simulate_result[[DESetup]][[pLFC]][[1]] == : arguments imply differing number of rows: 23143, 23154	make sure that the numbers simulated genes should be the same as the gene number of the reference data	simulation
powsimR_data71_GSE90047_subset1_simulation_error.txt	The length of DEGs information is not equal to the simulated gene length	Unsupported data operation	Error in data.frame(gene_name = rownames(counts), de_gene = ifelse(simulate_result[[DESetup]][[pLFC]][[1]] == : arguments imply differing number of rows: 40912, 40916	make sure that the numbers simulated genes should be the same as the gene number of the reference data	simulation
powsimR_data72_GSE90047_subset2_simulation_error.txt	The length of DEGs information is not equal to the simulated gene length	Unsupported data operation	Error in data.frame(gene_name = rownames(counts), de_gene = ifelse(simulate_result[[DESetup]][[pLFC]][[1]] == : arguments imply differing number of rows: 40911, 40916	make sure that the numbers simulated genes should be the same as the gene number of the reference data	simulation
powsimR_data73_GSE90047_subset3_simulation_error.txt	The length of DEGs information is not equal to the simulated gene length	Unsupported data operation	Error in data.frame(gene_name = rownames(counts), de_gene = ifelse(simulate_result[[DESetup]][[pLFC]][[1]] == : arguments imply differing number of rows: 40905, 40916	make sure that the numbers simulated genes should be the same as the gene number of the reference data	simulation
powsimR_ERCC_data11_Figshare_Aorta_estimation_error.txt	There are NAs or NaNs in the data	Appearance of missing (infinite) values	Error in lm.fit(x, y, offset = offset, singular.ok = singular.ok, ...) : 0 (non-NA) cases	check the presence of NA in vectors or matrix	estimation
powsimR_ERCC_data12_Figshare_Bladder_estimation_error.txt	There are NAs or NaNs in the data	Appearance of missing (infinite) values	Error in lm.fit(x, y, offset = offset, singular.ok = singular.ok, ...) : 0 (non-NA) cases	check the presence of NA in vectors or matrix	estimation
powsimR_ERCC_data14_Figshare_Marrow_estimation_error.txt	There are NAs or NaNs in the data	Appearance of missing (infinite) values	Error in lm.fit(x, y, offset = offset, singular.ok = singular.ok, ...) : 0 (non-NA) cases	check the presence of NA in vectors or matrix	estimation
powsimR_ERCC_data15_Figshare_Tongue_estimation_error.txt	There are NAs or NaNs in the data	Appearance of missing (infinite) values	Error in lm.fit(x, y, offset = offset, singular.ok = singular.ok, ...) : 0 (non-NA) cases	check the presence of NA in vectors or matrix	estimation
powsimR_ERCC_data16_Figshare_Thymus_estimation_error.txt	There are NAs or NaNs in the data	Appearance of missing (infinite) values	Error in lm.fit(x, y, offset = offset, singular.ok = singular.ok, ...) : 0 (non-NA) cases	check the presence of NA in vectors or matrix	estimation
powsimR_ERCC_data17_Figshare_Kidney_estimation_error.txt	There are NAs or NaNs in the data	Appearance of missing (infinite) values	Error in lm.fit(x, y, offset = offset, singular.ok = singular.ok, ...) : 0 (non-NA) cases	check the presence of NA in vectors or matrix	estimation
powsimR_ERCC_data18_Figshare_Liver_estimation_error.txt	There are NAs or NaNs in the data	Appearance of missing (infinite) values	Error in lm.fit(x, y, offset = offset, singular.ok = singular.ok, ...) : 0 (non-NA) cases	check the presence of NA in vectors or matrix	estimation
powsimR_ERCC_data19_Figshare_Limb_Muscle_estimation_error.txt	There are NAs or NaNs in the data	Appearance of missing (infinite) values	Error in lm.fit(x, y, offset = offset, singular.ok = singular.ok, ...) : 0 (non-NA) cases	check the presence of NA in vectors or matrix	estimation
powsimR_ERCC_data20_Figshare_Spleen_estimation_error.txt	There are NAs or NaNs in the data	Appearance of missing (infinite) values	Error in lm.fit(x, y, offset = offset, singular.ok = singular.ok, ...) : 0 (non-NA) cases	check the presence of NA in vectors or matrix	estimation
scDD_data1_GSE54006_simulation_error.txt	Unknown	Unknown	Error in h(simpleError(msg, call)) : error in evaluating the argument x in selecting a method for function sort: invalid first argument	NA	simulation
scDD_data109_spatial_HDST_estimation_error.txt	The appearance of NAs or NaNs leads to the error within the conditional statement (EBSeq::MedianNorm is not suitable)	Appearance of missing (infinite) values	Error in if (sum(normcounts(SCdat) < 0) > 0) { : missing value where TRUE/FALSE needed	1. check the presence of NA in vectors or matrix; 2. provide alternative normalization methods for certain situations; 3. select appropriate normalization for single-cell data; 4. use unit testing to carefully find out some unexpected errors; 5. lots of datasets should be involved to find out the potential problems	estimation
scDD_data11_Figshare_Aorta_estimation_error.txt	The appearance of NAs or NaNs leads to the error within the conditional statement (EBSeq::MedianNorm is not suitable)	Appearance of missing (infinite) values	Error in if (sum(normcounts(SCdat) < 0) > 0) { : missing value where TRUE/FALSE needed	1. check the presence of NA in vectors or matrix; 2. provide alternative normalization methods for certain situations; 3. select appropriate normalization for single-cell data; 4. use unit testing to carefully find out some unexpected errors; 5. lots of datasets should be involved to find out the potential problems	estimation
scDD_data110_spatial_HDST_estimation_error.txt	The appearance of NAs or NaNs leads to the error within the conditional statement (EBSeq::MedianNorm is not suitable)	Appearance of missing (infinite) values	Error in if (sum(normcounts(SCdat) < 0) > 0) { : missing value where TRUE/FALSE needed	1. check the presence of NA in vectors or matrix; 2. provide alternative normalization methods for certain situations; 3. select appropriate normalization for single-cell data; 4. use unit testing to carefully find out some unexpected errors; 5. lots of datasets should be involved to find out the potential problems	estimation
scDD_data111_spatial_HDST_estimation_error.txt	The appearance of NAs or NaNs leads to the error within the conditional statement (EBSeq::MedianNorm is not suitable)	Appearance of missing (infinite) values	Error in if (sum(normcounts(SCdat) < 0) > 0) { : missing value where TRUE/FALSE needed	1. check the presence of NA in vectors or matrix; 2. provide alternative normalization methods for certain situations; 3. select appropriate normalization for single-cell data; 4. use unit testing to carefully find out some unexpected errors; 5. lots of datasets should be involved to find out the potential problems	estimation
scDD_data113_spatial_HDST_estimation_error.txt	The appearance of NAs or NaNs leads to the error within the conditional statement (EBSeq::MedianNorm is not suitable)	Appearance of missing (infinite) values	Error in if (sum(normcounts(SCdat) < 0) > 0) { : missing value where TRUE/FALSE needed	1. check the presence of NA in vectors or matrix; 2. provide alternative normalization methods for certain situations; 3. select appropriate normalization for single-cell data; 4. use unit testing to carefully find out some unexpected errors; 5. lots of datasets should be involved to find out the potential problems	estimation
scDD_data114_spatial_HDST_estimation_error.txt	The appearance of NAs or NaNs leads to the error within the conditional statement (EBSeq::MedianNorm is not suitable)	Appearance of missing (infinite) values	Error in if (sum(normcounts(SCdat) < 0) > 0) { : missing value where TRUE/FALSE needed	1. check the presence of NA in vectors or matrix; 2. provide alternative normalization methods for certain situations; 3. select appropriate normalization for single-cell data; 4. use unit testing to carefully find out some unexpected errors; 5. lots of datasets should be involved to find out the potential problems	estimation
scDD_data115_spatial_HDST_estimation_error.txt	There are NAs, NaNs and Infs	Appearance of missing (infinite) values	Error : BiocParallel errors 1 remote errors, element index: 1 1 unevaluated and other errors first remote error:Error in mvnX(data = data, prior = prior): NA/NaN/Inf in foreign function call (arg 1)	check the presence of NA in vectors or matrix	estimation
scDD_data116_spatial_PRAD_simulation_error.txt	The appearance of NAs or NaNs leads to the error within the conditional statement	Appearance of missing (infinite) values	Error in if (mean(log(a[a != 0])) < 3 & FCSimu[i] < 1) { : missing value where TRUE/FALSE needed	1. check the presence of NA in vectors or matrix; 2. provide alternative normalization methods for certain situations; 3. select appropriate normalization for single-cell data; 4. use unit testing to carefully find out some unexpected errors; 5. lots of datasets should be involved to find out the potential problems	simulation
scDD_data117_spatial_LUSC_estimation_error.txt	The appearance of NAs or NaNs leads to the error within the conditional statement (EBSeq::MedianNorm is not suitable)	Appearance of missing (infinite) values	Error in if (sum(normcounts(SCdat) < 0) > 0) { : missing value where TRUE/FALSE needed	1. check the presence of NA in vectors or matrix; 2. provide alternative normalization methods for certain situations; 3. select appropriate normalization for single-cell data; 4. use unit testing to carefully find out some unexpected errors; 5. lots of datasets should be involved to find out the potential problems	estimation
scDD_data118_spatial_OV_estimation_error.txt	The appearance of NAs or NaNs leads to the error within the conditional statement (EBSeq::MedianNorm is not suitable)	Appearance of missing (infinite) values	Error in if (sum(normcounts(SCdat) < 0) > 0) { : missing value where TRUE/FALSE needed	1. check the presence of NA in vectors or matrix; 2. provide alternative normalization methods for certain situations; 3. select appropriate normalization for single-cell data; 4. use unit testing to carefully find out some unexpected errors; 5. lots of datasets should be involved to find out the potential problems	estimation
scDD_data12_Figshare_Bladder_estimation_error.txt	The appearance of NAs or NaNs leads to the error within the conditional statement (EBSeq::MedianNorm is not suitable)	Appearance of missing (infinite) values	Error in if (sum(normcounts(SCdat) < 0) > 0) { : missing value where TRUE/FALSE needed	1. check the presence of NA in vectors or matrix; 2. provide alternative normalization methods for certain situations; 3. select appropriate normalization for single-cell data; 4. use unit testing to carefully find out some unexpected errors; 5. lots of datasets should be involved to find out the potential problems	estimation
scDD_data121_spatial_GBM_estimation_error.txt	The appearance of NAs or NaNs leads to the error within the conditional statement (EBSeq::MedianNorm is not suitable)	Appearance of missing (infinite) values	Error in if (sum(normcounts(SCdat) < 0) > 0) { : missing value where TRUE/FALSE needed	1. check the presence of NA in vectors or matrix; 2. provide alternative normalization methods for certain situations; 3. select appropriate normalization for single-cell data; 4. use unit testing to carefully find out some unexpected errors; 5. lots of datasets should be involved to find out the potential problems	estimation
scDD_data122_spatial_BRCA_estimation_error.txt	The appearance of NAs or NaNs leads to the error within the conditional statement (EBSeq::MedianNorm is not suitable)	Appearance of missing (infinite) values	Error in if (sum(normcounts(SCdat) < 0) > 0) { : missing value where TRUE/FALSE needed	1. check the presence of NA in vectors or matrix; 2. provide alternative normalization methods for certain situations; 3. select appropriate normalization for single-cell data; 4. use unit testing to carefully find out some unexpected errors; 5. lots of datasets should be involved to find out the potential problems	estimation
scDD_data124_spatial_cerebellum_estimation_error.txt	The appearance of NAs or NaNs leads to the error within the conditional statement (EBSeq::MedianNorm is not suitable)	Appearance of missing (infinite) values	Error in if (sum(normcounts(SCdat) < 0) > 0) { : missing value where TRUE/FALSE needed	1. check the presence of NA in vectors or matrix; 2. provide alternative normalization methods for certain situations; 3. select appropriate normalization for single-cell data; 4. use unit testing to carefully find out some unexpected errors; 5. lots of datasets should be involved to find out the potential problems	estimation
scDD_data126_spatial_cerebellum_estimation_error.txt	The appearance of NAs or NaNs leads to the error within the conditional statement (EBSeq::MedianNorm is not suitable)	Appearance of missing (infinite) values	Error in if (sum(normcounts(SCdat) < 0) > 0) { : missing value where TRUE/FALSE needed	1. check the presence of NA in vectors or matrix; 2. provide alternative normalization methods for certain situations; 3. select appropriate normalization for single-cell data; 4. use unit testing to carefully find out some unexpected errors; 5. lots of datasets should be involved to find out the potential problems	estimation
scDD_data127_spatial_hippocampus_estimation_error.txt	The appearance of NAs or NaNs leads to the error within the conditional statement (EBSeq::MedianNorm is not suitable)	Appearance of missing (infinite) values	Error in if (sum(normcounts(SCdat) < 0) > 0) { : missing value where TRUE/FALSE needed	1. check the presence of NA in vectors or matrix; 2. provide alternative normalization methods for certain situations; 3. select appropriate normalization for single-cell data; 4. use unit testing to carefully find out some unexpected errors; 5. lots of datasets should be involved to find out the potential problems	estimation
scDD_data128_spatial_hippocampus_estimation_error.txt	The appearance of NAs or NaNs leads to the error within the conditional statement (EBSeq::MedianNorm is not suitable)	Appearance of missing (infinite) values	Error in if (sum(normcounts(SCdat) < 0) > 0) { : missing value where TRUE/FALSE needed	1. check the presence of NA in vectors or matrix; 2. provide alternative normalization methods for certain situations; 3. select appropriate normalization for single-cell data; 4. use unit testing to carefully find out some unexpected errors; 5. lots of datasets should be involved to find out the potential problems	estimation
scDD_data13_Figshare_Lung_estimation_error.txt	The appearance of NAs or NaNs leads to the error within the conditional statement (EBSeq::MedianNorm is not suitable)	Appearance of missing (infinite) values	Error in if (sum(normcounts(SCdat) < 0) > 0) { : missing value where TRUE/FALSE needed	1. check the presence of NA in vectors or matrix; 2. provide alternative normalization methods for certain situations; 3. select appropriate normalization for single-cell data; 4. use unit testing to carefully find out some unexpected errors; 5. lots of datasets should be involved to find out the potential problems	estimation
scDD_data130_spatial_gastrulation_estimation_error.txt	The appearance of NAs or NaNs leads to the error within the conditional statement (EBSeq::MedianNorm is not suitable)	Appearance of missing (infinite) values	Error in if (sum(normcounts(SCdat) < 0) > 0) { : missing value where TRUE/FALSE needed	1. check the presence of NA in vectors or matrix; 2. provide alternative normalization methods for certain situations; 3. select appropriate normalization for single-cell data; 4. use unit testing to carefully find out some unexpected errors; 5. lots of datasets should be involved to find out the potential problems	estimation
scDD_data132_spatial_gastrulation_estimation_error.txt	The appearance of NAs or NaNs leads to the error within the conditional statement (EBSeq::MedianNorm is not suitable)	Appearance of missing (infinite) values	Error in if (sum(normcounts(SCdat) < 0) > 0) { : missing value where TRUE/FALSE needed	1. check the presence of NA in vectors or matrix; 2. provide alternative normalization methods for certain situations; 3. select appropriate normalization for single-cell data; 4. use unit testing to carefully find out some unexpected errors; 5. lots of datasets should be involved to find out the potential problems	estimation
scDD_data133_spatial_gastrulation_estimation_error.txt	The appearance of NAs or NaNs leads to the error within the conditional statement (EBSeq::MedianNorm is not suitable)	Appearance of missing (infinite) values	Error in if (sum(normcounts(SCdat) < 0) > 0) { : missing value where TRUE/FALSE needed	1. check the presence of NA in vectors or matrix; 2. provide alternative normalization methods for certain situations; 3. select appropriate normalization for single-cell data; 4. use unit testing to carefully find out some unexpected errors; 5. lots of datasets should be involved to find out the potential problems	estimation
scDD_data14_Figshare_Marrow_estimation_error.txt	The appearance of NAs or NaNs leads to the error within the conditional statement (EBSeq::MedianNorm is not suitable)	Appearance of missing (infinite) values	Error in if (sum(normcounts(SCdat) < 0) > 0) { : missing value where TRUE/FALSE needed	1. check the presence of NA in vectors or matrix; 2. provide alternative normalization methods for certain situations; 3. select appropriate normalization for single-cell data; 4. use unit testing to carefully find out some unexpected errors; 5. lots of datasets should be involved to find out the potential problems	estimation
scDD_data16_Figshare_Thymus_estimation_error.txt	The appearance of NAs or NaNs leads to the error within the conditional statement (EBSeq::MedianNorm is not suitable)	Appearance of missing (infinite) values	Error in if (sum(normcounts(SCdat) < 0) > 0) { : missing value where TRUE/FALSE needed	1. check the presence of NA in vectors or matrix; 2. provide alternative normalization methods for certain situations; 3. select appropriate normalization for single-cell data; 4. use unit testing to carefully find out some unexpected errors; 5. lots of datasets should be involved to find out the potential problems	estimation
scDD_data17_Figshare_Kidney_estimation_error.txt	The appearance of NAs or NaNs leads to the error within the conditional statement (EBSeq::MedianNorm is not suitable)	Appearance of missing (infinite) values	Error in if (sum(normcounts(SCdat) < 0) > 0) { : missing value where TRUE/FALSE needed	1. check the presence of NA in vectors or matrix; 2. provide alternative normalization methods for certain situations; 3. select appropriate normalization for single-cell data; 4. use unit testing to carefully find out some unexpected errors; 5. lots of datasets should be involved to find out the potential problems	estimation
scDD_data18_Figshare_Liver_estimation_error.txt	The appearance of NAs or NaNs leads to the error within the conditional statement (EBSeq::MedianNorm is not suitable)	Appearance of missing (infinite) values	Error in if (sum(normcounts(SCdat) < 0) > 0) { : missing value where TRUE/FALSE needed	1. check the presence of NA in vectors or matrix; 2. provide alternative normalization methods for certain situations; 3. select appropriate normalization for single-cell data; 4. use unit testing to carefully find out some unexpected errors; 5. lots of datasets should be involved to find out the potential problems	estimation
scDD_data19_Figshare_Limb_Muscle_estimation_error.txt	The appearance of NAs or NaNs leads to the error within the conditional statement (EBSeq::MedianNorm is not suitable)	Appearance of missing (infinite) values	Error in if (sum(normcounts(SCdat) < 0) > 0) { : missing value where TRUE/FALSE needed	1. check the presence of NA in vectors or matrix; 2. provide alternative normalization methods for certain situations; 3. select appropriate normalization for single-cell data; 4. use unit testing to carefully find out some unexpected errors; 5. lots of datasets should be involved to find out the potential problems	estimation
scDD_data20_Figshare_Spleen_estimation_error.txt	The appearance of NAs or NaNs leads to the error within the conditional statement (EBSeq::MedianNorm is not suitable)	Appearance of missing (infinite) values	Error in if (sum(normcounts(SCdat) < 0) > 0) { : missing value where TRUE/FALSE needed	1. check the presence of NA in vectors or matrix; 2. provide alternative normalization methods for certain situations; 3. select appropriate normalization for single-cell data; 4. use unit testing to carefully find out some unexpected errors; 5. lots of datasets should be involved to find out the potential problems	estimation
scDD_data21_GSE54695_estimation_error.txt	The appearance of NAs or NaNs leads to the error within the conditional statement (EBSeq::MedianNorm is not suitable)	Appearance of missing (infinite) values	Error in if (sum(normcounts(SCdat) < 0) > 0) { : missing value where TRUE/FALSE needed	1. check the presence of NA in vectors or matrix; 2. provide alternative normalization methods for certain situations; 3. select appropriate normalization for single-cell data; 4. use unit testing to carefully find out some unexpected errors; 5. lots of datasets should be involved to find out the potential problems	estimation
scDD_data49_GSE95445_estimation_error.txt	The appearance of NAs or NaNs leads to the error within the conditional statement (EBSeq::MedianNorm is not suitable)	Appearance of missing (infinite) values	Error in if (sum(normcounts(SCdat) < 0) > 0) { : missing value where TRUE/FALSE needed	1. check the presence of NA in vectors or matrix; 2. provide alternative normalization methods for certain situations; 3. select appropriate normalization for single-cell data; 4. use unit testing to carefully find out some unexpected errors; 5. lots of datasets should be involved to find out the potential problems	estimation
scDD_data56_GSE167297_subset1_estimation_error.txt	The appearance of NAs or NaNs leads to the error within the conditional statement (EBSeq::MedianNorm is not suitable)	Appearance of missing (infinite) values	Error in if (sum(normcounts(SCdat) < 0) > 0) { : missing value where TRUE/FALSE needed	1. check the presence of NA in vectors or matrix; 2. provide alternative normalization methods for certain situations; 3. select appropriate normalization for single-cell data; 4. use unit testing to carefully find out some unexpected errors; 5. lots of datasets should be involved to find out the potential problems	estimation
scDD_data57_GSE167297_subset2_estimation_error.txt	The appearance of NAs or NaNs leads to the error within the conditional statement (EBSeq::MedianNorm is not suitable)	Appearance of missing (infinite) values	Error in if (sum(normcounts(SCdat) < 0) > 0) { : missing value where TRUE/FALSE needed	1. check the presence of NA in vectors or matrix; 2. provide alternative normalization methods for certain situations; 3. select appropriate normalization for single-cell data; 4. use unit testing to carefully find out some unexpected errors; 5. lots of datasets should be involved to find out the potential problems	estimation
scDD_data58_GSE167297_subset3_estimation_error.txt	The appearance of NAs or NaNs leads to the error within the conditional statement (EBSeq::MedianNorm is not suitable)	Appearance of missing (infinite) values	Error in if (sum(normcounts(SCdat) < 0) > 0) { : missing value where TRUE/FALSE needed	1. check the presence of NA in vectors or matrix; 2. provide alternative normalization methods for certain situations; 3. select appropriate normalization for single-cell data; 4. use unit testing to carefully find out some unexpected errors; 5. lots of datasets should be involved to find out the potential problems	estimation
scDD_data59_GSE184950_estimation_error.txt	The appearance of NAs or NaNs leads to the error within the conditional statement (EBSeq::MedianNorm is not suitable)	Appearance of missing (infinite) values	Error in if (sum(normcounts(SCdat) < 0) > 0) { : missing value where TRUE/FALSE needed	1. check the presence of NA in vectors or matrix; 2. provide alternative normalization methods for certain situations; 3. select appropriate normalization for single-cell data; 4. use unit testing to carefully find out some unexpected errors; 5. lots of datasets should be involved to find out the potential problems	estimation
scDD_data6_SCP1821_estimation_error.txt	The appearance of NAs or NaNs leads to the error within the conditional statement (EBSeq::MedianNorm is not suitable)	Appearance of missing (infinite) values	Error in if (sum(normcounts(SCdat) < 0) > 0) { : missing value where TRUE/FALSE needed	1. check the presence of NA in vectors or matrix; 2. provide alternative normalization methods for certain situations; 3. select appropriate normalization for single-cell data; 4. use unit testing to carefully find out some unexpected errors; 5. lots of datasets should be involved to find out the potential problems	estimation
scDD_data61_GSE114727_subset1_estimation_error.txt	The appearance of NAs or NaNs leads to the error within the conditional statement (EBSeq::MedianNorm is not suitable)	Appearance of missing (infinite) values	Error in if (sum(normcounts(SCdat) < 0) > 0) { : missing value where TRUE/FALSE needed	1. check the presence of NA in vectors or matrix; 2. provide alternative normalization methods for certain situations; 3. select appropriate normalization for single-cell data; 4. use unit testing to carefully find out some unexpected errors; 5. lots of datasets should be involved to find out the potential problems	estimation
scDD_data62_GSE114727_subset2_estimation_error.txt	The appearance of NAs or NaNs leads to the error within the conditional statement (EBSeq::MedianNorm is not suitable)	Appearance of missing (infinite) values	Error in if (sum(normcounts(SCdat) < 0) > 0) { : missing value where TRUE/FALSE needed	1. check the presence of NA in vectors or matrix; 2. provide alternative normalization methods for certain situations; 3. select appropriate normalization for single-cell data; 4. use unit testing to carefully find out some unexpected errors; 5. lots of datasets should be involved to find out the potential problems	estimation
scDD_data63_GSE106202_estimation_error.txt	The appearance of NAs or NaNs leads to the error within the conditional statement (EBSeq::MedianNorm is not suitable)	Appearance of missing (infinite) values	Error in if (sum(normcounts(SCdat) < 0) > 0) { : missing value where TRUE/FALSE needed	1. check the presence of NA in vectors or matrix; 2. provide alternative normalization methods for certain situations; 3. select appropriate normalization for single-cell data; 4. use unit testing to carefully find out some unexpected errors; 5. lots of datasets should be involved to find out the potential problems	estimation
scDD_data64_GSE102827_estimation_error.txt	The appearance of NAs or NaNs leads to the error within the conditional statement (EBSeq::MedianNorm is not suitable)	Appearance of missing (infinite) values	Error in if (sum(normcounts(SCdat) < 0) > 0) { : missing value where TRUE/FALSE needed	1. check the presence of NA in vectors or matrix; 2. provide alternative normalization methods for certain situations; 3. select appropriate normalization for single-cell data; 4. use unit testing to carefully find out some unexpected errors; 5. lots of datasets should be involved to find out the potential problems	estimation
scDD_data7_SCP1675_estimation_error.txt	The appearance of NAs or NaNs leads to the error within the conditional statement (EBSeq::MedianNorm is not suitable)	Appearance of missing (infinite) values	Error in if (sum(normcounts(SCdat) < 0) > 0) { : missing value where TRUE/FALSE needed	1. check the presence of NA in vectors or matrix; 2. provide alternative normalization methods for certain situations; 3. select appropriate normalization for single-cell data; 4. use unit testing to carefully find out some unexpected errors; 5. lots of datasets should be involved to find out the potential problems	estimation
scDD_data74_GSE112004_subset1_estimation_error.txt	The appearance of NAs or NaNs leads to the error within the conditional statement (EBSeq::MedianNorm is not suitable)	Appearance of missing (infinite) values	Error in if (sum(normcounts(SCdat) < 0) > 0) { : missing value where TRUE/FALSE needed	1. check the presence of NA in vectors or matrix; 2. provide alternative normalization methods for certain situations; 3. select appropriate normalization for single-cell data; 4. use unit testing to carefully find out some unexpected errors; 5. lots of datasets should be involved to find out the potential problems	estimation
scDD_data8_GSE95701_estimation_error.txt	The appearance of NAs or NaNs leads to the error within the conditional statement (EBSeq::MedianNorm is not suitable)	Appearance of missing (infinite) values	Error in if (sum(normcounts(SCdat) < 0) > 0) { : missing value where TRUE/FALSE needed	1. check the presence of NA in vectors or matrix; 2. provide alternative normalization methods for certain situations; 3. select appropriate normalization for single-cell data; 4. use unit testing to carefully find out some unexpected errors; 5. lots of datasets should be involved to find out the potential problems	estimation
scDesign_data104_spatial_D1_simulation_error.txt	The sum of cell proportion in different groups is not 1 (maybe there are many decimal digits)	Others	Error in simutils::proportionate(number = simulate_formals[[ncell]], : The sum of proportions is not equal to the specific value	strictly constrain the sum of the group proportions to 1	simulation
scDesign_data135_spatial_cortex_simulation_error.txt	The sum of cell proportion in different groups is not 1 (maybe there are many decimal digits)	Others	Error in simutils::proportionate(number = simulate_formals[[ncell]], : The sum of proportions is not equal to the specific value	strictly constrain the sum of the group proportions to 1	simulation
scDesign2_data66_GSE87038_subset2_estimation_error.txt	The appearance of NAs or NaNs leads to the error within the conditional statement	Appearance of missing (infinite) values	Error in while ((iter <- iter + 1) <= control$maxit && (abs(Lm0 - Lm)/d1 + : missing value where TRUE/FALSE needed	check the presence of NA in vectors or matrix	estimation
scDesign3-tree_data92_mesoderm-development_loh.rds_estimation_error.txt	No defined method for "NULL" data structure	Wrong data structure	Error in UseMethod("family") : no applicable method for 'family' applied to an object of class "NULL"	lots of datasets should be involved to find out the potential problems	estimation
scDesign3-tree_data107_spatial_H1_simulation_error.txt	The procesure did not finish in 12 hours	Others		NA
scMultiSim_data10_GSE98816_simulation_error.txt	The number of sampled cell is not positive in the procedure	Others	Error in SampleEdge(edge, depth, anc_state, edges, ncells, step_size) : the total number of cells is too few.	lots of datasets should be used to find out the potential problems or bugs	simulation
scMultiSim_data108_spatial_HDST_simulation_error.txt	The number of sampled cell is not positive in the procedure	Others	Error in SampleEdge(edge, depth, anc_state, edges, ncells, step_size) : the total number of cells is too few.	lots of datasets should be used to find out the potential problems or bugs	simulation
scMultiSim-tree_data87_germline-human-female-weeks_li.rds_simulation_error.txt	The number of sampled cell is not positive in the procedure	Others	Error in SampleEdge(edge, depth, anc_state, edges, ncells, step_size) : the total number of cells is too few.	lots of datasets should be used to find out the potential problems or bugs	simulation
scMultiSim-tree_data88_germline-human-male-weeks_li.rds_simulation_error.txt	The number of sampled cell is not positive in the procedure	Others	Error in SampleEdge(edge, depth, anc_state, edges, ncells, step_size) : the total number of cells is too few.	lots of datasets should be used to find out the potential problems or bugs	simulation
scMultiSim-tree_data90_human-embryos_petropoulos.rds_simulation_error.txt	The number of sampled cell is not positive in the procedure	Others	Error in SampleEdge(edge, depth, anc_state, edges, ncells, step_size) : the total number of cells is too few.	lots of datasets should be used to find out the potential problems or bugs	simulation
scMultiSim-tree_data92_mesoderm-development_loh.rds_simulation_error.txt	The number of sampled cell is not positive in the procedure	Others	Error in SampleEdge(edge, depth, anc_state, edges, ncells, step_size) : the total number of cells is too few.	lots of datasets should be used to find out the potential problems or bugs	simulation
scMultiSim-tree_data94_NKT-differentiation_engel.rds_simulation_error.txt	The number of sampled cell is not positive in the procedure	Others	Error in SampleEdge(edge, depth, anc_state, edges, ncells, step_size) : the total number of cells is too few.	lots of datasets should be used to find out the potential problems or bugs	simulation
scMultiSim-tree_data95_pancreatic-alpha-cell-maturation_zhang.rds_simulation_error.txt	The number of sampled cell is not positive in the procedure	Others	Error in SampleEdge(edge, depth, anc_state, edges, ncells, step_size) : the total number of cells is too few.	lots of datasets should be used to find out the potential problems or bugs	simulation
scMultiSim-tree_data96_pancreatic-beta-cell-maturation_zhang.rds_simulation_error.txt	The number of sampled cell is not positive in the procedure	Others	Error in SampleEdge(edge, depth, anc_state, edges, ncells, step_size) : the total number of cells is too few.	lots of datasets should be used to find out the potential problems or bugs	simulation
scMultiSim-tree_data99_stimulated-dendritic-cells-LPS_shalek.rds_simulation_error.txt	The number of sampled cell is not positive in the procedure	Others	Error in SampleEdge(edge, depth, anc_state, edges, ncells, step_size) : the total number of cells is too few.	lots of datasets should be used to find out the potential problems or bugs	simulation
scMultiSim-tree_data100_stimulated-dendritic-cells-PAM_shalek.rds_simulation_error.txt	The number of sampled cell is not positive in the procedure	Others	Error in SampleEdge(edge, depth, anc_state, edges, ncells, step_size) : the total number of cells is too few.	lots of datasets should be used to find out the potential problems or bugs	simulation
scMultiSim-tree_data101_stimulated-dendritic-cells-PIC_shalek.rds_simulation_error.txt	The number of sampled cell is not positive in the procedure	Others	Error in SampleEdge(edge, depth, anc_state, edges, ncells, step_size) : the total number of cells is too few.	lots of datasets should be used to find out the potential problems or bugs	simulation
scMultiSim-tree_data102_spatial_B1_simulation_error.txt	The number of sampled cell is not positive in the procedure	Others	Error in SampleEdge(edge, depth, anc_state, edges, ncells, step_size) : the total number of cells is too few.	lots of datasets should be used to find out the potential problems or bugs	simulation
scMultiSim-tree_data107_spatial_H1_simulation_error.txt	The number of sampled cell is not positive in the procedure	Others	Error in SampleEdge(edge, depth, anc_state, edges, ncells, step_size) : the total number of cells is too few.	lots of datasets should be used to find out the potential problems or bugs	simulation
SCRIP-BGP-trendedBCV_data107_spatial_H1_estimation_error.txt	The appearance of NAs or infinite values leads to the error within the conditional statement	Appearance of missing (infinite) values	Error in numericDeriv(form[[3L]], names(ind), env, dir = -1 + 2 * (internalPars < : Missing value or an infinity produced when evaluating the model	check the presence of NA in vectors or matrix	estimation
SimBPDD_data1_GSE54006_simulation_error.txt	The appearance of NAs or NaNs leads to the error within the conditional statement	Appearance of missing (infinite) values	Error in if (quantile(x, prob = 0.75) > break.thres) { : missing value where TRUE/FALSE needed	check the presence of NA in vectors or matrix	simulation
SimBPDD_data109_spatial_HDST_simulation_error.txt	The appearance of NAs or NaNs leads to the error within the conditional statement	Appearance of missing (infinite) values	Error in if (quantile(x, prob = 0.75) > break.thres) { : missing value where TRUE/FALSE needed	check the presence of NA in vectors or matrix	simulation
SimBPDD_data11_Figshare_Aorta_simulation_error.txt	The appearance of NAs or NaNs leads to the error within the conditional statement	Appearance of missing (infinite) values	Error in if (quantile(x, prob = 0.75) > break.thres) { : missing value where TRUE/FALSE needed	check the presence of NA in vectors or matrix	simulation
SimBPDD_data110_spatial_HDST_simulation_error.txt	The appearance of NAs or NaNs leads to the error within the conditional statement	Appearance of missing (infinite) values	Error in if (quantile(x, prob = 0.75) > break.thres) { : missing value where TRUE/FALSE needed	check the presence of NA in vectors or matrix	simulation
SimBPDD_data111_spatial_HDST_simulation_error.txt	The appearance of NAs or NaNs leads to the error within the conditional statement	Appearance of missing (infinite) values	Error in if (quantile(x, prob = 0.75) > break.thres) { : missing value where TRUE/FALSE needed	check the presence of NA in vectors or matrix	simulation
SimBPDD_data113_spatial_HDST_simulation_error.txt	The appearance of NAs or NaNs leads to the error within the conditional statement	Appearance of missing (infinite) values	Error in if (quantile(x, prob = 0.75) > break.thres) { : missing value where TRUE/FALSE needed	check the presence of NA in vectors or matrix	simulation
SimBPDD_data114_spatial_HDST_simulation_error.txt	The appearance of NAs or NaNs leads to the error within the conditional statement	Appearance of missing (infinite) values	Error in if (quantile(x, prob = 0.75) > break.thres) { : missing value where TRUE/FALSE needed	check the presence of NA in vectors or matrix	simulation
SimBPDD_data115_spatial_HDST_simulation_error.txt	The appearance of NAs or NaNs leads to the error within the conditional statement	Appearance of missing (infinite) values	Error in if (quantile(x, prob = 0.75) > break.thres) { : missing value where TRUE/FALSE needed	check the presence of NA in vectors or matrix	simulation
SimBPDD_data118_spatial_OV_simulation_error.txt	The appearance of NAs or NaNs leads to the error within the conditional statement	Appearance of missing (infinite) values	Error in if (quantile(x, prob = 0.75) > break.thres) { : missing value where TRUE/FALSE needed	check the presence of NA in vectors or matrix	simulation
SimBPDD_data119_spatial_CESA_simulation_error.txt	The appearance of NAs or NaNs leads to the error within the conditional statement	Appearance of missing (infinite) values	Error in if (quantile(x, prob = 0.75) > break.thres) { : missing value where TRUE/FALSE needed	check the presence of NA in vectors or matrix	simulation
SimBPDD_data12_Figshare_Bladder_simulation_error.txt	The appearance of NAs or NaNs leads to the error within the conditional statement	Appearance of missing (infinite) values	Error in if (quantile(x, prob = 0.75) > break.thres) { : missing value where TRUE/FALSE needed	check the presence of NA in vectors or matrix	simulation
SimBPDD_data120_spatial_OV_simulation_error.txt	The appearance of NAs or NaNs leads to the error within the conditional statement	Appearance of missing (infinite) values	Error in if (quantile(x, prob = 0.75) > break.thres) { : missing value where TRUE/FALSE needed	check the presence of NA in vectors or matrix	simulation
SimBPDD_data121_spatial_GBM_simulation_error.txt	The appearance of NAs or NaNs leads to the error within the conditional statement	Appearance of missing (infinite) values	Error in if (quantile(x, prob = 0.75) > break.thres) { : missing value where TRUE/FALSE needed	check the presence of NA in vectors or matrix	simulation
SimBPDD_data122_spatial_BRCA_simulation_error.txt	The appearance of NAs or NaNs leads to the error within the conditional statement	Appearance of missing (infinite) values	Error in if (quantile(x, prob = 0.75) > break.thres) { : missing value where TRUE/FALSE needed	check the presence of NA in vectors or matrix	simulation
SimBPDD_data124_spatial_cerebellum_simulation_error.txt	The appearance of NAs or NaNs leads to the error within the conditional statement	Appearance of missing (infinite) values	Error in if (quantile(x, prob = 0.75) > break.thres) { : missing value where TRUE/FALSE needed	check the presence of NA in vectors or matrix	simulation
SimBPDD_data126_spatial_cerebellum_simulation_error.txt	The appearance of NAs or NaNs leads to the error within the conditional statement	Appearance of missing (infinite) values	Error in if (quantile(x, prob = 0.75) > break.thres) { : missing value where TRUE/FALSE needed	check the presence of NA in vectors or matrix	simulation
SimBPDD_data127_spatial_hippocampus_simulation_error.txt	The appearance of NAs or NaNs leads to the error within the conditional statement	Appearance of missing (infinite) values	Error in if (quantile(x, prob = 0.75) > break.thres) { : missing value where TRUE/FALSE needed	check the presence of NA in vectors or matrix	simulation
SimBPDD_data128_spatial_hippocampus_simulation_error.txt	The appearance of NAs or NaNs leads to the error within the conditional statement	Appearance of missing (infinite) values	Error in if (quantile(x, prob = 0.75) > break.thres) { : missing value where TRUE/FALSE needed	check the presence of NA in vectors or matrix	simulation
SimBPDD_data13_Figshare_Lung_simulation_error.txt	The appearance of NAs or NaNs leads to the error within the conditional statement	Appearance of missing (infinite) values	Error in if (quantile(x, prob = 0.75) > break.thres) { : missing value where TRUE/FALSE needed	check the presence of NA in vectors or matrix	simulation
SimBPDD_data14_Figshare_Marrow_simulation_error.txt	The appearance of NAs or NaNs leads to the error within the conditional statement	Appearance of missing (infinite) values	Error in if (quantile(x, prob = 0.75) > break.thres) { : missing value where TRUE/FALSE needed	check the presence of NA in vectors or matrix	simulation
SimBPDD_data15_Figshare_Tongue_simulation_error.txt	The appearance of NAs or NaNs leads to the error within the conditional statement	Appearance of missing (infinite) values	Error in if (quantile(x, prob = 0.75) > break.thres) { : missing value where TRUE/FALSE needed	check the presence of NA in vectors or matrix	simulation
SimBPDD_data16_Figshare_Thymus_simulation_error.txt	The appearance of NAs or NaNs leads to the error within the conditional statement	Appearance of missing (infinite) values	Error in if (quantile(x, prob = 0.75) > break.thres) { : missing value where TRUE/FALSE needed	check the presence of NA in vectors or matrix	simulation
SimBPDD_data17_Figshare_Kidney_simulation_error.txt	The appearance of NAs or NaNs leads to the error within the conditional statement	Appearance of missing (infinite) values	Error in if (quantile(x, prob = 0.75) > break.thres) { : missing value where TRUE/FALSE needed	check the presence of NA in vectors or matrix	simulation
SimBPDD_data18_Figshare_Liver_simulation_error.txt	The appearance of NAs or NaNs leads to the error within the conditional statement	Appearance of missing (infinite) values	Error in if (quantile(x, prob = 0.75) > break.thres) { : missing value where TRUE/FALSE needed	check the presence of NA in vectors or matrix	simulation
SimBPDD_data19_Figshare_Limb_Muscle_simulation_error.txt	The appearance of NAs or NaNs leads to the error within the conditional statement	Appearance of missing (infinite) values	Error in if (quantile(x, prob = 0.75) > break.thres) { : missing value where TRUE/FALSE needed	check the presence of NA in vectors or matrix	simulation
SimBPDD_data20_Figshare_Spleen_simulation_error.txt	The appearance of NAs or NaNs leads to the error within the conditional statement	Appearance of missing (infinite) values	Error in if (quantile(x, prob = 0.75) > break.thres) { : missing value where TRUE/FALSE needed	check the presence of NA in vectors or matrix	simulation
SimBPDD_data22_GSE86469_simulation_error.txt	The appearance of NAs or NaNs leads to the error within the conditional statement	Appearance of missing (infinite) values	Error in if (quantile(x, prob = 0.75) > break.thres) { : missing value where TRUE/FALSE needed	check the presence of NA in vectors or matrix	simulation
SimBPDD_data41_GSE65525_subset2_simulation_error.txt	The appearance of NAs or NaNs leads to the error within the conditional statement	Appearance of missing (infinite) values	Error in if (quantile(x, prob = 0.75) > break.thres) { : missing value where TRUE/FALSE needed	check the presence of NA in vectors or matrix	simulation
SimBPDD_data42_GSE65525_subset3_simulation_error.txt	The appearance of NAs or NaNs leads to the error within the conditional statement	Appearance of missing (infinite) values	Error in if (quantile(x, prob = 0.75) > break.thres) { : missing value where TRUE/FALSE needed	check the presence of NA in vectors or matrix	simulation
SimBPDD_data46_GSE95432_simulation_error.txt	The appearance of NAs or NaNs leads to the error within the conditional statement	Appearance of missing (infinite) values	Error in if (quantile(x, prob = 0.75) > break.thres) { : missing value where TRUE/FALSE needed	check the presence of NA in vectors or matrix	simulation
SimBPDD_data49_GSE95445_simulation_error.txt	The appearance of NAs or NaNs leads to the error within the conditional statement	Appearance of missing (infinite) values	Error in if (quantile(x, prob = 0.75) > break.thres) { : missing value where TRUE/FALSE needed	check the presence of NA in vectors or matrix	simulation
SimBPDD_data5_SCP1729_simulation_error.txt	The appearance of NAs or NaNs leads to the error within the conditional statement	Appearance of missing (infinite) values	Error in if (quantile(x, prob = 0.75) > break.thres) { : missing value where TRUE/FALSE needed	check the presence of NA in vectors or matrix	simulation
SimBPDD_data50_GSE95448_simulation_error.txt	The appearance of NAs or NaNs leads to the error within the conditional statement	Appearance of missing (infinite) values	Error in if (quantile(x, prob = 0.75) > break.thres) { : missing value where TRUE/FALSE needed	check the presence of NA in vectors or matrix	simulation
SimBPDD_data56_GSE167297_subset1_simulation_error.txt	The appearance of NAs or NaNs leads to the error within the conditional statement	Appearance of missing (infinite) values	Error in if (quantile(x, prob = 0.75) > break.thres) { : missing value where TRUE/FALSE needed	check the presence of NA in vectors or matrix	simulation
SimBPDD_data57_GSE167297_subset2_simulation_error.txt	The appearance of NAs or NaNs leads to the error within the conditional statement	Appearance of missing (infinite) values	Error in if (quantile(x, prob = 0.75) > break.thres) { : missing value where TRUE/FALSE needed	check the presence of NA in vectors or matrix	simulation
SimBPDD_data58_GSE167297_subset3_simulation_error.txt	The appearance of NAs or NaNs leads to the error within the conditional statement	Appearance of missing (infinite) values	Error in if (quantile(x, prob = 0.75) > break.thres) { : missing value where TRUE/FALSE needed	check the presence of NA in vectors or matrix	simulation
SimBPDD_data59_GSE184950_simulation_error.txt	The appearance of NAs or NaNs leads to the error within the conditional statement	Appearance of missing (infinite) values	Error in if (quantile(x, prob = 0.75) > break.thres) { : missing value where TRUE/FALSE needed	check the presence of NA in vectors or matrix	simulation
SimBPDD_data6_SCP1821_simulation_error.txt	The appearance of NAs or NaNs leads to the error within the conditional statement	Appearance of missing (infinite) values	Error in if (quantile(x, prob = 0.75) > break.thres) { : missing value where TRUE/FALSE needed	check the presence of NA in vectors or matrix	simulation
SimBPDD_data60_SCP1261_simulation_error.txt	The appearance of NAs or NaNs leads to the error within the conditional statement	Appearance of missing (infinite) values	Error in if (quantile(x, prob = 0.75) > break.thres) { : missing value where TRUE/FALSE needed	check the presence of NA in vectors or matrix	simulation
SimBPDD_data61_GSE114727_subset1_simulation_error.txt	The appearance of NAs or NaNs leads to the error within the conditional statement	Appearance of missing (infinite) values	Error in if (quantile(x, prob = 0.75) > break.thres) { : missing value where TRUE/FALSE needed	check the presence of NA in vectors or matrix	simulation
SimBPDD_data64_GSE102827_simulation_error.txt	The appearance of NAs or NaNs leads to the error within the conditional statement	Appearance of missing (infinite) values	Error in if (quantile(x, prob = 0.75) > break.thres) { : missing value where TRUE/FALSE needed	check the presence of NA in vectors or matrix	simulation
SimBPDD_data65_GSE87038_subset1_simulation_error.txt	The appearance of NAs or NaNs leads to the error within the conditional statement	Appearance of missing (infinite) values	Error in if (quantile(x, prob = 0.75) > break.thres) { : missing value where TRUE/FALSE needed	check the presence of NA in vectors or matrix	simulation
SimBPDD_data66_GSE87038_subset2_simulation_error.txt	The appearance of NAs or NaNs leads to the error within the conditional statement	Appearance of missing (infinite) values	Error in if (quantile(x, prob = 0.75) > break.thres) { : missing value where TRUE/FALSE needed	check the presence of NA in vectors or matrix	simulation
SimBPDD_data67_GSE87038_subset3_simulation_error.txt	The appearance of NAs or NaNs leads to the error within the conditional statement	Appearance of missing (infinite) values	Error in if (quantile(x, prob = 0.75) > break.thres) { : missing value where TRUE/FALSE needed	check the presence of NA in vectors or matrix	simulation
SimBPDD_data68_GSE87038_subset4_simulation_error.txt	The appearance of NAs or NaNs leads to the error within the conditional statement	Appearance of missing (infinite) values	Error in if (quantile(x, prob = 0.75) > break.thres) { : missing value where TRUE/FALSE needed	check the presence of NA in vectors or matrix	simulation
SimBPDD_data69_GSE87038_subset5_simulation_error.txt	The appearance of NAs or NaNs leads to the error within the conditional statement	Appearance of missing (infinite) values	Error in if (quantile(x, prob = 0.75) > break.thres) { : missing value where TRUE/FALSE needed	check the presence of NA in vectors or matrix	simulation
SimBPDD_data7_SCP1675_simulation_error.txt	The appearance of NAs or NaNs leads to the error within the conditional statement	Appearance of missing (infinite) values	Error in if (quantile(x, prob = 0.75) > break.thres) { : missing value where TRUE/FALSE needed	check the presence of NA in vectors or matrix	simulation
SimBPDD_data70_GSE87038_subset6_simulation_error.txt	The appearance of NAs or NaNs leads to the error within the conditional statement	Appearance of missing (infinite) values	Error in if (quantile(x, prob = 0.75) > break.thres) { : missing value where TRUE/FALSE needed	check the presence of NA in vectors or matrix	simulation
SimBPDD_data71_GSE90047_subset1_simulation_error.txt	The appearance of NAs or NaNs leads to the error within the conditional statement	Appearance of missing (infinite) values	Error in if (quantile(x, prob = 0.75) > break.thres) { : missing value where TRUE/FALSE needed	check the presence of NA in vectors or matrix	simulation
SimBPDD_data72_GSE90047_subset2_simulation_error.txt	The appearance of NAs or NaNs leads to the error within the conditional statement	Appearance of missing (infinite) values	Error in if (quantile(x, prob = 0.75) > break.thres) { : missing value where TRUE/FALSE needed	check the presence of NA in vectors or matrix	simulation
SimBPDD_data73_GSE90047_subset3_simulation_error.txt	The appearance of NAs or NaNs leads to the error within the conditional statement	Appearance of missing (infinite) values	Error in if (quantile(x, prob = 0.75) > break.thres) { : missing value where TRUE/FALSE needed	check the presence of NA in vectors or matrix	simulation
SimBPDD_data8_GSE95701_simulation_error.txt	The appearance of NAs or NaNs leads to the error within the conditional statement	Appearance of missing (infinite) values	Error in if (quantile(x, prob = 0.75) > break.thres) { : missing value where TRUE/FALSE needed	check the presence of NA in vectors or matrix	simulation
SimBPDD_data9_SCP1618_simulation_error.txt	The appearance of NAs or NaNs leads to the error within the conditional statement (EBSeq::MedianNorm is not suitable)	Appearance of missing (infinite) values	Error in if (quantile(x, prob = 0.75) > break.thres) { : missing value where TRUE/FALSE needed	1. check the presence of NA in vectors or matrix; 2. provide alternative normalization methods for certain situations; 3. select appropriate normalization for single-cell data; 4. use unit testing to carefully find out some unexpected errors; 5. lots of datasets should be involved to find out the potential problems	simulation
SparseDC_data124_spatial_cerebellum_estimation_error.txt	The value of the object is invalid	Others	Error in validObject(object) : invalid class “SparseDCParams” object: markers.shared: Element 1 is not >= 0	lots of datasets should be used to find out the potential problems or bugs	estimation
SparseDC_data130_spatial_gastrulation_estimation_error.txt	The determine statement is needed to change the value when the length of the object is 1	Bugs	Error in validObject(object) : invalid class “SparseDCParams” object: clusts.c2: If clusts.c2 is length 1 it must equal 1	lots of datasets should be used to find out the potential problems or bugs	estimation
SparseDC_data133_spatial_gastrulation_estimation_error.txt	The determine statement is needed to change the value when the length of the object is 1	Bugs	Error in validObject(object) : invalid class “SparseDCParams” object: clusts.c2: If clusts.c2 is length 1 it must equal 1	lots of datasets should be used to find out the potential problems or bugs	estimation
SparseDC_data14_Figshare_Marrow_estimation_error.txt	The determine statement is needed to change the value when the length of the object is 1	Bugs	Error in validObject(object) : invalid class “SparseDCParams” object: clusts.c1: If clusts.c1 is length 1 it must equal 1	lots of datasets should be used to find out the potential problems or bugs	estimation
SparseDC_data21_GSE54695_estimation_error.txt	The determine statement is needed to change the value when the length of the object is 1	Bugs	Error in validObject(object) : invalid class “SparseDCParams” object: clusts.c1: If clusts.c1 is length 1 it must equal 1	lots of datasets should be used to find out the potential problems or bugs	estimation
SparseDC_data42_GSE65525_subset3_estimation_error.txt	The determine statement is needed to change the value when the length of the object is 1	Bugs	Error in validObject(object) : invalid class “SparseDCParams” object: clusts.c1: If clusts.c1 is length 1 it must equal 1	lots of datasets should be used to find out the potential problems or bugs	estimation
SparseDC_data69_GSE87038_subset5_estimation_error.txt	The determine statement is needed to change the value when the length of the object is 1	Bugs	Error in validObject(object) : invalid class “SparseDCParams” object: clusts.c1: If clusts.c1 is length 1 it must equal 1	lots of datasets should be used to find out the potential problems or bugs	estimation
SparseDC_data75_GSE112004_subset2_estimation_error.txt	The value of the object is invalid	Others	Error in validObject(object) : invalid class “SparseDCParams” object: markers.shared: Element 1 is not >= 0	lots of datasets should be used to find out the potential problems or bugs	estimation
SPARSim_data108_spatial_HDST_simulation_error.txt	There are no enough non-NA values to perform linear interpolation	Appearance of missing (infinite) values	Error in approx(c(int_ord[interpolation_ind - 1], int_ord[interpolation_ind]), : need at least two non-NA values to interpolate	check the presence of NA in vectors or matrix	simulation
SPARSim_data111_spatial_HDST_simulation_error.txt	There are no enough non-NA values to perform linear interpolation	Appearance of missing (infinite) values	Error in approx(c(int_ord[interpolation_ind - 1], int_ord[interpolation_ind]), : need at least two non-NA values to interpolate	check the presence of NA in vectors or matrix	simulation
SPARSim_data112_spatial_HDST_simulation_error.txt	There are no enough non-NA values to perform linear interpolation	Appearance of missing (infinite) values	Error in approx(c(int_ord[interpolation_ind - 1], int_ord[interpolation_ind]), : need at least two non-NA values to interpolate	check the presence of NA in vectors or matrix	simulation
SPARSim_data113_spatial_HDST_simulation_error.txt	There are no enough non-NA values to perform linear interpolation	Appearance of missing (infinite) values	Error in approx(c(int_ord[interpolation_ind - 1], int_ord[interpolation_ind]), : need at least two non-NA values to interpolate	check the presence of NA in vectors or matrix	simulation
SPARSim_data114_spatial_HDST_simulation_error.txt	There are no enough non-NA values to perform linear interpolation	Appearance of missing (infinite) values	Error in approx(c(int_ord[interpolation_ind - 1], int_ord[interpolation_ind]), : need at least two non-NA values to interpolate	check the presence of NA in vectors or matrix	simulation
SPARSim_data115_spatial_HDST_simulation_error.txt	There are no enough non-NA values to perform linear interpolation	Appearance of missing (infinite) values	Error in approx(c(int_ord[interpolation_ind - 1], int_ord[interpolation_ind]), : need at least two non-NA values to interpolate	check the presence of NA in vectors or matrix	simulation
SPARSim_data116_spatial_PRAD_simulation_error.txt	There are no enough non-NA values to perform linear interpolation	Appearance of missing (infinite) values	Error in approx(c(int_ord[interpolation_ind - 1], int_ord[interpolation_ind]), : need at least two non-NA values to interpolate	check the presence of NA in vectors or matrix	simulation
SPARSim_data123_spatial_DLPFC1_simulation_error.txt	There are no enough non-NA values to perform linear interpolation	Appearance of missing (infinite) values	Error in approx(c(int_ord[interpolation_ind - 1], int_ord[interpolation_ind]), : need at least two non-NA values to interpolate	check the presence of NA in vectors or matrix	simulation
SPARSim_data124_spatial_cerebellum_simulation_error.txt	There are no enough non-NA values to perform linear interpolation	Appearance of missing (infinite) values	Error in approx(c(int_ord[interpolation_ind - 1], int_ord[interpolation_ind]), : need at least two non-NA values to interpolate	check the presence of NA in vectors or matrix	simulation
SPARSim_data126_spatial_cerebellum_simulation_error.txt	There are no enough non-NA values to perform linear interpolation	Appearance of missing (infinite) values	Error in approx(c(int_ord[interpolation_ind - 1], int_ord[interpolation_ind]), : need at least two non-NA values to interpolate	check the presence of NA in vectors or matrix	simulation
SPARSim_data127_spatial_hippocampus_simulation_error.txt	There are no enough non-NA values to perform linear interpolation	Appearance of missing (infinite) values	Error in approx(c(int_ord[interpolation_ind - 1], int_ord[interpolation_ind]), : need at least two non-NA values to interpolate	check the presence of NA in vectors or matrix	simulation
SPARSim_data128_spatial_hippocampus_simulation_error.txt	There are no enough non-NA values to perform linear interpolation	Appearance of missing (infinite) values	Error in approx(c(int_ord[interpolation_ind - 1], int_ord[interpolation_ind]), : need at least two non-NA values to interpolate	check the presence of NA in vectors or matrix	simulation
SPARSim_data22_GSE86469_simulation_error.txt	There are no enough non-NA values to perform linear interpolation	Appearance of missing (infinite) values	Error in approx(c(int_ord[interpolation_ind - 1], int_ord[interpolation_ind]), : need at least two non-NA values to interpolate	check the presence of NA in vectors or matrix	simulation
SPARSim_data56_GSE167297_subset1_simulation_error.txt	There are no enough non-NA values to perform linear interpolation	Appearance of missing (infinite) values	Error in approx(c(int_ord[interpolation_ind - 1], int_ord[interpolation_ind]), : need at least two non-NA values to interpolate	check the presence of NA in vectors or matrix	simulation
SPARSim_data57_GSE167297_subset2_simulation_error.txt	There are no enough non-NA values to perform linear interpolation	Appearance of missing (infinite) values	Error in approx(c(int_ord[interpolation_ind - 1], int_ord[interpolation_ind]), : need at least two non-NA values to interpolate	check the presence of NA in vectors or matrix	simulation
SPARSim_data58_GSE167297_subset3_simulation_error.txt	There are no enough non-NA values to perform linear interpolation	Appearance of missing (infinite) values	Error in approx(c(int_ord[interpolation_ind - 1], int_ord[interpolation_ind]), : need at least two non-NA values to interpolate	check the presence of NA in vectors or matrix	simulation
SPARSim_data59_GSE184950_simulation_error.txt	There are no enough non-NA values to perform linear interpolation	Appearance of missing (infinite) values	Error in approx(c(int_ord[interpolation_ind - 1], int_ord[interpolation_ind]), : need at least two non-NA values to interpolate	check the presence of NA in vectors or matrix	simulation
SPARSim_data65_GSE87038_subset1_simulation_error.txt	There are no enough non-NA values to perform linear interpolation	Appearance of missing (infinite) values	Error in approx(c(int_ord[interpolation_ind - 1], int_ord[interpolation_ind]), : need at least two non-NA values to interpolate	check the presence of NA in vectors or matrix	simulation
SPARSim_data66_GSE87038_subset2_simulation_error.txt	There are no enough non-NA values to perform linear interpolation	Appearance of missing (infinite) values	Error in approx(c(int_ord[interpolation_ind - 1], int_ord[interpolation_ind]), : need at least two non-NA values to interpolate	check the presence of NA in vectors or matrix	simulation
SPARSim_data67_GSE87038_subset3_simulation_error.txt	There are no enough non-NA values to perform linear interpolation	Appearance of missing (infinite) values	Error in approx(c(int_ord[interpolation_ind - 1], int_ord[interpolation_ind]), : need at least two non-NA values to interpolate	check the presence of NA in vectors or matrix	simulation
SPARSim_data69_GSE87038_subset5_simulation_error.txt	There are no enough non-NA values to perform linear interpolation	Appearance of missing (infinite) values	Error in approx(c(int_ord[interpolation_ind - 1], int_ord[interpolation_ind]), : need at least two non-NA values to interpolate	check the presence of NA in vectors or matrix	simulation
SPARSim_data70_GSE87038_subset6_simulation_error.txt	There are no enough non-NA values to perform linear interpolation	Appearance of missing (infinite) values	Error in approx(c(int_ord[interpolation_ind - 1], int_ord[interpolation_ind]), : need at least two non-NA values to interpolate	check the presence of NA in vectors or matrix	simulation
SPARSim_data8_GSE95701_simulation_error.txt	There are no enough non-NA values to perform linear interpolation	Appearance of missing (infinite) values	Error in approx(c(int_ord[interpolation_ind - 1], int_ord[interpolation_ind]), : need at least two non-NA values to interpolate	check the presence of NA in vectors or matrix	simulation
SPARSim_data98_psc-astrocyte-maturation-neuron_sloan.rds_simulation_error.txt	There are no enough non-NA values to perform linear interpolation	Appearance of missing (infinite) values	Error in approx(c(int_ord[interpolation_ind - 1], int_ord[interpolation_ind]), : need at least two non-NA values to interpolate	check the presence of NA in vectors or matrix	simulation
SPARSim_ERCC_data14_Figshare_Marrow_simulation_error.txt	There are no enough non-NA values to perform linear interpolation	Appearance of missing (infinite) values	Error in approx(c(int_ord[interpolation_ind - 1], int_ord[interpolation_ind]), : need at least two non-NA values to interpolate	check the presence of NA in vectors or matrix	simulation
SPARSim_ERCC_data19_Figshare_Limb_Muscle_simulation_error.txt	There are no enough non-NA values to perform linear interpolation	Appearance of missing (infinite) values	Error in approx(c(int_ord[interpolation_ind - 1], int_ord[interpolation_ind]), : need at least two non-NA values to interpolate	check the presence of NA in vectors or matrix	simulation
Splat_data108_spatial_HDST_estimation_error.txt	The appearance of NAs or NaNs leads to the error when evaluating the model	Appearance of missing (infinite) values	Error in numericDeriv(form[[3L]], names(ind), env, dir = -1 + 2 * (internalPars < : Missing value or an infinity produced when evaluating the model	check the presence of NA in vectors or matrix	estimation
Splat_data109_spatial_HDST_estimation_error.txt	The appearance of NAs or NaNs leads to the error when evaluating the model	Appearance of missing (infinite) values	Error in numericDeriv(form[[3L]], names(ind), env, dir = -1 + 2 * (internalPars < : Missing value or an infinity produced when evaluating the model	check the presence of NA in vectors or matrix	estimation
Splat_data110_spatial_HDST_estimation_error.txt	The appearance of NAs or NaNs leads to the error when evaluating the model	Appearance of missing (infinite) values	Error in numericDeriv(form[[3L]], names(ind), env, dir = -1 + 2 * (internalPars < : Missing value or an infinity produced when evaluating the model	check the presence of NA in vectors or matrix	estimation
Splat_data111_spatial_HDST_estimation_error.txt	The appearance of NAs or NaNs leads to the error when evaluating the model	Appearance of missing (infinite) values	Error in numericDeriv(form[[3L]], names(ind), env, dir = -1 + 2 * (internalPars < : Missing value or an infinity produced when evaluating the model	check the presence of NA in vectors or matrix	estimation
Splat_data112_spatial_HDST_estimation_error.txt	The appearance of NAs or NaNs leads to the error when evaluating the model	Appearance of missing (infinite) values	Error in numericDeriv(form[[3L]], names(ind), env, dir = -1 + 2 * (internalPars < : Missing value or an infinity produced when evaluating the model	check the presence of NA in vectors or matrix	estimation
Splat_data113_spatial_HDST_estimation_error.txt	The appearance of NAs or NaNs leads to the error when evaluating the model	Appearance of missing (infinite) values	Error in numericDeriv(form[[3L]], names(ind), env, dir = -1 + 2 * (internalPars < : Missing value or an infinity produced when evaluating the model	check the presence of NA in vectors or matrix	estimation
Splat_data114_spatial_HDST_estimation_error.txt	The appearance of NAs or NaNs leads to the error when evaluating the model	Appearance of missing (infinite) values	Error in numericDeriv(form[[3L]], names(ind), env, dir = -1 + 2 * (internalPars < : Missing value or an infinity produced when evaluating the model	check the presence of NA in vectors or matrix	estimation
Splat_data115_spatial_HDST_estimation_error.txt	The appearance of NAs or NaNs leads to the error when evaluating the model	Appearance of missing (infinite) values	Error in numericDeriv(form[[3L]], names(ind), env, dir = -1 + 2 * (internalPars < : Missing value or an infinity produced when evaluating the model	check the presence of NA in vectors or matrix	estimation
SplatPop_data108_spatial_HDST_estimation_error.txt	The appearance of NAs or NaNs leads to the error when evaluating the model	Appearance of missing (infinite) values	Error in numericDeriv(form[[3L]], names(ind), env, dir = -1 + 2 * (internalPars < : Missing value or an infinity produced when evaluating the model	check the presence of NA in vectors or matrix	estimation
SplatPop_data109_spatial_HDST_estimation_error.txt	The appearance of NAs or NaNs leads to the error when evaluating the model	Appearance of missing (infinite) values	Error in numericDeriv(form[[3L]], names(ind), env, dir = -1 + 2 * (internalPars < : Missing value or an infinity produced when evaluating the model	check the presence of NA in vectors or matrix	estimation
SplatPop_data110_spatial_HDST_estimation_error.txt	The appearance of NAs or NaNs leads to the error when evaluating the model	Appearance of missing (infinite) values	Error in numericDeriv(form[[3L]], names(ind), env, dir = -1 + 2 * (internalPars < : Missing value or an infinity produced when evaluating the model	check the presence of NA in vectors or matrix	estimation
SplatPop_data111_spatial_HDST_estimation_error.txt	The appearance of NAs or NaNs leads to the error when evaluating the model	Appearance of missing (infinite) values	Error in numericDeriv(form[[3L]], names(ind), env, dir = -1 + 2 * (internalPars < : Missing value or an infinity produced when evaluating the model	check the presence of NA in vectors or matrix	estimation
SplatPop_data112_spatial_HDST_estimation_error.txt	The appearance of NAs or NaNs leads to the error when evaluating the model	Appearance of missing (infinite) values	Error in numericDeriv(form[[3L]], names(ind), env, dir = -1 + 2 * (internalPars < : Missing value or an infinity produced when evaluating the model	check the presence of NA in vectors or matrix	estimation
SplatPop_data113_spatial_HDST_estimation_error.txt	The appearance of NAs or NaNs leads to the error when evaluating the model	Appearance of missing (infinite) values	Error in numericDeriv(form[[3L]], names(ind), env, dir = -1 + 2 * (internalPars < : Missing value or an infinity produced when evaluating the model	check the presence of NA in vectors or matrix	estimation
SplatPop_data114_spatial_HDST_estimation_error.txt	The appearance of NAs or NaNs leads to the error when evaluating the model	Appearance of missing (infinite) values	Error in numericDeriv(form[[3L]], names(ind), env, dir = -1 + 2 * (internalPars < : Missing value or an infinity produced when evaluating the model	check the presence of NA in vectors or matrix	estimation
SplatPop_data115_spatial_HDST_estimation_error.txt	The appearance of NAs or NaNs leads to the error when evaluating the model	Appearance of missing (infinite) values	Error in numericDeriv(form[[3L]], names(ind), env, dir = -1 + 2 * (internalPars < : Missing value or an infinity produced when evaluating the model	check the presence of NA in vectors or matrix	estimation
SPsimSeq_data1_GSE54006_simulation_error.txt	There are NAs or NaNs in the matrix	Appearance of missing (infinite) values	Error in eigen(sigma, symmetric = TRUE) : infinite or missing values in x	check the presence of NA in vectors or matrix	simulation
SPsimSeq_data102_spatial_B1_simulation_error.txt	There are NAs or NaNs in the matrix	Appearance of missing (infinite) values	Error in eigen(sigma, symmetric = TRUE) : infinite or missing values in x	check the presence of NA in vectors or matrix	simulation
SPsimSeq_data103_spatial_C1_simulation_error.txt	There are NAs or NaNs in the matrix	Appearance of missing (infinite) values	Error in eigen(sigma, symmetric = TRUE) : infinite or missing values in x	check the presence of NA in vectors or matrix	simulation
SPsimSeq_data104_spatial_D1_simulation_error.txt	The sum of "group.config" or "batch.config" is not 1 (maybe there are many decimal digits)	Others	Error in checkInputValidity(s.data = s.data, group = group, batch = batch, : The group.cofig and batch.config must sum to 1!	1. strictly constrain the sum of the group proportions to 1; 2. lots of datasets should be used to find out the potential problems or bugs when developing the method	simulation
SPsimSeq_data105_spatial_E1_simulation_error.txt	There are NAs or NaNs in the matrix	Appearance of missing (infinite) values	Error in eigen(sigma, symmetric = TRUE) : infinite or missing values in x	check the presence of NA in vectors or matrix	simulation
SPsimSeq_data106_spatial_F1_simulation_error.txt	There are NAs or NaNs in the matrix	Appearance of missing (infinite) values	Error in eigen(sigma, symmetric = TRUE) : infinite or missing values in x	check the presence of NA in vectors or matrix	simulation
SPsimSeq_data107_spatial_H1_simulation_error.txt	There are NAs or NaNs in the matrix	Appearance of missing (infinite) values	Error in eigen(sigma, symmetric = TRUE) : infinite or missing values in x	check the presence of NA in vectors or matrix	simulation
SPsimSeq_data108_spatial_HDST_simulation_error.txt	There are NAs or NaNs in the matrix	Appearance of missing (infinite) values	Error in eigen(sigma, symmetric = TRUE) : infinite or missing values in x	check the presence of NA in vectors or matrix	simulation
SPsimSeq_data109_spatial_HDST_simulation_error.txt	There are NAs or NaNs in the matrix	Appearance of missing (infinite) values	Error in eigen(sigma, symmetric = TRUE) : infinite or missing values in x	check the presence of NA in vectors or matrix	simulation
SPsimSeq_data11_Figshare_Aorta_simulation_error.txt	There are NAs or NaNs in the matrix	Appearance of missing (infinite) values	Error in eigen(sigma, symmetric = TRUE) : infinite or missing values in x	check the presence of NA in vectors or matrix	simulation
SPsimSeq_data110_spatial_HDST_simulation_error.txt	There are NAs or NaNs in the matrix	Appearance of missing (infinite) values	Error in eigen(sigma, symmetric = TRUE) : infinite or missing values in x	check the presence of NA in vectors or matrix	simulation
SPsimSeq_data111_spatial_HDST_simulation_error.txt	There are NAs or NaNs in the matrix	Appearance of missing (infinite) values	Error in eigen(sigma, symmetric = TRUE) : infinite or missing values in x	check the presence of NA in vectors or matrix	simulation
SPsimSeq_data112_spatial_HDST_simulation_error.txt	There are NAs or NaNs in the matrix	Appearance of missing (infinite) values	Error in eigen(sigma, symmetric = TRUE) : infinite or missing values in x	check the presence of NA in vectors or matrix	simulation
SPsimSeq_data113_spatial_HDST_simulation_error.txt	There are NAs or NaNs in the matrix	Appearance of missing (infinite) values	Error in eigen(sigma, symmetric = TRUE) : infinite or missing values in x	check the presence of NA in vectors or matrix	simulation
SPsimSeq_data114_spatial_HDST_simulation_error.txt	There are NAs or NaNs in the matrix	Appearance of missing (infinite) values	Error in eigen(sigma, symmetric = TRUE) : infinite or missing values in x	check the presence of NA in vectors or matrix	simulation
SPsimSeq_data115_spatial_HDST_simulation_error.txt	There are NAs or NaNs in the matrix	Appearance of missing (infinite) values	Error in eigen(sigma, symmetric = TRUE) : infinite or missing values in x	check the presence of NA in vectors or matrix	simulation
SPsimSeq_data118_spatial_OV_simulation_error.txt	There are NAs or NaNs in the matrix	Appearance of missing (infinite) values	Error in eigen(sigma, symmetric = TRUE) : infinite or missing values in x	check the presence of NA in vectors or matrix	simulation
SPsimSeq_data119_spatial_CESA_simulation_error.txt	There are NAs or NaNs in the matrix	Appearance of missing (infinite) values	Error in eigen(sigma, symmetric = TRUE) : infinite or missing values in x	check the presence of NA in vectors or matrix	simulation
SPsimSeq_data12_Figshare_Bladder_simulation_error.txt	There are NAs or NaNs in the matrix	Appearance of missing (infinite) values	Error in eigen(sigma, symmetric = TRUE) : infinite or missing values in x	check the presence of NA in vectors or matrix	simulation
SPsimSeq_data120_spatial_OV_simulation_error.txt	There are NAs or NaNs in the matrix	Appearance of missing (infinite) values	Error in eigen(sigma, symmetric = TRUE) : infinite or missing values in x	check the presence of NA in vectors or matrix	simulation
SPsimSeq_data121_spatial_GBM_simulation_error.txt	There are NAs or NaNs in the matrix	Appearance of missing (infinite) values	Error in eigen(sigma, symmetric = TRUE) : infinite or missing values in x	check the presence of NA in vectors or matrix	simulation
SPsimSeq_data122_spatial_BRCA_simulation_error.txt	There are NAs or NaNs in the matrix	Appearance of missing (infinite) values	Error in eigen(sigma, symmetric = TRUE) : infinite or missing values in x	check the presence of NA in vectors or matrix	simulation
SPsimSeq_data123_spatial_DLPFC1_simulation_error.txt	There are NAs or NaNs in the matrix	Appearance of missing (infinite) values	Error in eigen(sigma, symmetric = TRUE) : infinite or missing values in x	check the presence of NA in vectors or matrix	simulation
SPsimSeq_data124_spatial_cerebellum_simulation_error.txt	There are NAs or NaNs in the matrix	Appearance of missing (infinite) values	Error in eigen(sigma, symmetric = TRUE) : infinite or missing values in x	check the presence of NA in vectors or matrix	simulation
SPsimSeq_data125_spatial_cerebellum_simulation_error.txt	There are NAs or NaNs in the matrix	Appearance of missing (infinite) values	Error in eigen(sigma, symmetric = TRUE) : infinite or missing values in x	check the presence of NA in vectors or matrix	simulation
SPsimSeq_data126_spatial_cerebellum_simulation_error.txt	There are NAs or NaNs in the matrix	Appearance of missing (infinite) values	Error in eigen(sigma, symmetric = TRUE) : infinite or missing values in x	check the presence of NA in vectors or matrix	simulation
SPsimSeq_data127_spatial_hippocampus_simulation_error.txt	There are NAs or NaNs in the matrix	Appearance of missing (infinite) values	Error in eigen(sigma, symmetric = TRUE) : infinite or missing values in x	check the presence of NA in vectors or matrix	simulation
SPsimSeq_data128_spatial_hippocampus_simulation_error.txt	There are NAs or NaNs in the matrix	Appearance of missing (infinite) values	Error in eigen(sigma, symmetric = TRUE) : infinite or missing values in x	check the presence of NA in vectors or matrix	simulation
SPsimSeq_data129_spatial_hippocampus_simulation_error.txt	There are NAs or NaNs in the matrix	Appearance of missing (infinite) values	Error in eigen(sigma, symmetric = TRUE) : infinite or missing values in x	check the presence of NA in vectors or matrix	simulation
SPsimSeq_data13_Figshare_Lung_simulation_error.txt	There are NAs or NaNs in the matrix	Appearance of missing (infinite) values	Error in eigen(sigma, symmetric = TRUE) : infinite or missing values in x	check the presence of NA in vectors or matrix	simulation
SPsimSeq_data135_spatial_cortex_simulation_error.txt	The sum of "group.config" or "batch.config" is not 1 (maybe there are many decimal digits)	Others	Error in checkInputValidity(s.data = s.data, group = group, batch = batch, : The group.cofig and batch.config must sum to 1!	1. strictly constrain the sum of the group proportions to 1; 2. lots of datasets should be used to find out the potential problems or bugs when developing the method	simulation
SPsimSeq_data137_spatial_cortex_simulation_error.txt	The length of replacement object is not equal to the original one	Unsupported data operation	Error in dimnames(x) <- dn : length of dimnames [1] not equal to array extent	determine the length of replacement object before applying to replace the original data	simulation
SPsimSeq_data14_Figshare_Marrow_simulation_error.txt	There are NAs or NaNs in the matrix	Appearance of missing (infinite) values	Error in eigen(sigma, symmetric = TRUE) : infinite or missing values in x	check the presence of NA in vectors or matrix	simulation
SPsimSeq_data142_spatial_microglial_simulation_error.txt	There are NAs or NaNs in the matrix	Appearance of missing (infinite) values	Error in eigen(sigma, symmetric = TRUE) : infinite or missing values in x	check the presence of NA in vectors or matrix	simulation
SPsimSeq_data146_spatial_foregut_simulation_error.txt	There are NAs or NaNs in the matrix	Appearance of missing (infinite) values	Error in eigen(sigma, symmetric = TRUE) : infinite or missing values in x	check the presence of NA in vectors or matrix	simulation
SPsimSeq_data147_spatial_muscle_simulation_error.txt	There are NAs or NaNs in the matrix	Appearance of missing (infinite) values	Error in eigen(sigma, symmetric = TRUE) : infinite or missing values in x	check the presence of NA in vectors or matrix	simulation
SPsimSeq_data148_spatial_trachea_simulation_error.txt	There are NAs or NaNs in the matrix	Appearance of missing (infinite) values	Error in eigen(sigma, symmetric = TRUE) : infinite or missing values in x	check the presence of NA in vectors or matrix	simulation
SPsimSeq_data149_spatial_fatbody_simulation_error.txt	There are NAs or NaNs in the matrix	Appearance of missing (infinite) values	Error in eigen(sigma, symmetric = TRUE) : infinite or missing values in x	check the presence of NA in vectors or matrix	simulation
SPsimSeq_data15_Figshare_Tongue_simulation_error.txt	There are NAs or NaNs in the matrix	Appearance of missing (infinite) values	Error in eigen(sigma, symmetric = TRUE) : infinite or missing values in x	check the presence of NA in vectors or matrix	simulation
SPsimSeq_data150_spatial_radialglia_simulation_error.txt	There are NAs or NaNs in the matrix	Appearance of missing (infinite) values	Error in eigen(sigma, symmetric = TRUE) : infinite or missing values in x	check the presence of NA in vectors or matrix	simulation
SPsimSeq_data151_spatial_radialglia_simulation_error.txt	There are NAs or NaNs in the matrix	Appearance of missing (infinite) values	Error in eigen(sigma, symmetric = TRUE) : infinite or missing values in x	check the presence of NA in vectors or matrix	simulation
SPsimSeq_data152_spatial_radialglia_simulation_error.txt	There are NAs or NaNs in the matrix	Appearance of missing (infinite) values	Error in eigen(sigma, symmetric = TRUE) : infinite or missing values in x	check the presence of NA in vectors or matrix	simulation
SPsimSeq_data16_Figshare_Thymus_simulation_error.txt	There are NAs or NaNs in the matrix	Appearance of missing (infinite) values	Error in eigen(sigma, symmetric = TRUE) : infinite or missing values in x	check the presence of NA in vectors or matrix	simulation
SPsimSeq_data17_Figshare_Kidney_simulation_error.txt	There are NAs or NaNs in the matrix	Appearance of missing (infinite) values	Error in eigen(sigma, symmetric = TRUE) : infinite or missing values in x	check the presence of NA in vectors or matrix	simulation
SPsimSeq_data18_Figshare_Liver_simulation_error.txt	There are NAs or NaNs in the matrix	Appearance of missing (infinite) values	Error in eigen(sigma, symmetric = TRUE) : infinite or missing values in x	check the presence of NA in vectors or matrix	simulation
SPsimSeq_data19_Figshare_Limb_Muscle_simulation_error.txt	There are NAs or NaNs in the matrix	Appearance of missing (infinite) values	Error in eigen(sigma, symmetric = TRUE) : infinite or missing values in x	check the presence of NA in vectors or matrix	simulation
SPsimSeq_data2_GSE72857_simulation_error.txt	There are NAs or NaNs in the matrix	Appearance of missing (infinite) values	Error in eigen(sigma, symmetric = TRUE) : infinite or missing values in x	check the presence of NA in vectors or matrix	simulation
SPsimSeq_data20_Figshare_Spleen_simulation_error.txt	There are NAs or NaNs in the matrix	Appearance of missing (infinite) values	Error in eigen(sigma, symmetric = TRUE) : infinite or missing values in x	check the presence of NA in vectors or matrix	simulation
SPsimSeq_data22_GSE86469_simulation_error.txt	There are NAs or NaNs in the matrix	Appearance of missing (infinite) values	Error in eigen(sigma, symmetric = TRUE) : infinite or missing values in x	check the presence of NA in vectors or matrix	simulation
SPsimSeq_data23_GSE62270_simulation_error.txt	There are NAs or NaNs in the matrix	Appearance of missing (infinite) values	Error in eigen(sigma, symmetric = TRUE) : infinite or missing values in x	check the presence of NA in vectors or matrix	simulation
SPsimSeq_data24_GSE85755_simulation_error.txt	There are NAs or NaNs in the matrix	Appearance of missing (infinite) values	Error in eigen(sigma, symmetric = TRUE) : infinite or missing values in x	check the presence of NA in vectors or matrix	simulation
SPsimSeq_data25_GSE85241_simulation_error.txt	There are NAs or NaNs in the matrix	Appearance of missing (infinite) values	Error in eigen(sigma, symmetric = TRUE) : infinite or missing values in x	check the presence of NA in vectors or matrix	simulation
SPsimSeq_data26_GSE78779_simulation_error.txt	There are NAs or NaNs in the matrix	Appearance of missing (infinite) values	Error in eigen(sigma, symmetric = TRUE) : infinite or missing values in x	check the presence of NA in vectors or matrix	simulation
SPsimSeq_data28_GSE117450_subset1_simulation_error.txt	There are NAs or NaNs in the matrix	Appearance of missing (infinite) values	Error in eigen(sigma, symmetric = TRUE) : infinite or missing values in x	check the presence of NA in vectors or matrix	simulation
SPsimSeq_data29_GSE117450_subset2_simulation_error.txt	There are NAs or NaNs in the matrix	Appearance of missing (infinite) values	Error in eigen(sigma, symmetric = TRUE) : infinite or missing values in x	check the presence of NA in vectors or matrix	simulation
SPsimSeq_data3_GSE133542_subset1_simulation_error.txt	There are NAs or NaNs in the matrix	Appearance of missing (infinite) values	Error in eigen(sigma, symmetric = TRUE) : infinite or missing values in x	check the presence of NA in vectors or matrix	simulation
SPsimSeq_data30_GSE117450_subset3_simulation_error.txt	There are NAs or NaNs in the matrix	Appearance of missing (infinite) values	Error in eigen(sigma, symmetric = TRUE) : infinite or missing values in x	check the presence of NA in vectors or matrix	simulation
SPsimSeq_data31_GSE117450_subset4_simulation_error.txt	There are NAs or NaNs in the matrix	Appearance of missing (infinite) values	Error in eigen(sigma, symmetric = TRUE) : infinite or missing values in x	check the presence of NA in vectors or matrix	simulation
SPsimSeq_data32_GSE117450_subset5_simulation_error.txt	There are NAs or NaNs in the matrix	Appearance of missing (infinite) values	Error in eigen(sigma, symmetric = TRUE) : infinite or missing values in x	check the presence of NA in vectors or matrix	simulation
SPsimSeq_data33_GSE133539_subset1_simulation_error.txt	There are NAs or NaNs in the matrix	Appearance of missing (infinite) values	Error in eigen(sigma, symmetric = TRUE) : infinite or missing values in x	check the presence of NA in vectors or matrix	simulation
TedSim_data104_spatial_D1_estimation_error.txt	The row length in one matrix is not equal to the colume length in another matrix	Arithmetic error	Error in add_syn %*% tmp : Cholmod error X and/or Y have wrong dimensions at file ../MatrixOps/cholmod_sdmult.c, line 88	determine the row and column numbers when applying matrix multiplication	estimation
TedSim_data92_mesoderm-development_loh.rds_estimation_error.txt	Unknown	Unknown	Error in h(simpleError(msg, call)) : error in evaluating the argument i in selecting a method for function [: invalid first argument	check the presence of NA in vectors or matrix	estimation
zinbwave_data21_GSE54695_estimation_error.txt	Unknown	Unknown	Error in .local(Y, ...) : The input matrix should contain only whole numbers.	NA	estimation
zinbwaveZinger_data1_GSE54006_simulation_error.txt	There are NAs or NaNs in the index of "dropoutGenes"	Appearance of missing (infinite) values	Error in mu[dropoutGenes, ] <- mu[dropoutGenes, ] + adjustment[dropoutGenes, : NAs are not allowed in subscripted assignments	check the presence of NA in vectors or matrix	simulation
zinbwaveZinger_data103_spatial_C1_simulation_error.txt	There are NAs or NaNs in the index of "dropoutGenes"	Appearance of missing (infinite) values	Error in mu[dropoutGenes, ] <- mu[dropoutGenes, ] + adjustment[dropoutGenes, : NAs are not allowed in subscripted assignments	check the presence of NA in vectors or matrix	simulation
zinbwaveZinger_data105_spatial_E1_simulation_error.txt	There are NAs or NaNs in the index of "dropoutGenes"	Appearance of missing (infinite) values	Error in mu[dropoutGenes, ] <- mu[dropoutGenes, ] + adjustment[dropoutGenes, : NAs are not allowed in subscripted assignments	check the presence of NA in vectors or matrix	simulation
zinbwaveZinger_data106_spatial_F1_simulation_error.txt	There are NAs or NaNs in the index of "dropoutGenes"	Appearance of missing (infinite) values	Error in mu[dropoutGenes, ] <- mu[dropoutGenes, ] + adjustment[dropoutGenes, : NAs are not allowed in subscripted assignments	check the presence of NA in vectors or matrix	simulation
zinbwaveZinger_data107_spatial_H1_simulation_error.txt	There are NAs or NaNs in the index of "dropoutGenes"	Appearance of missing (infinite) values	Error in mu[dropoutGenes, ] <- mu[dropoutGenes, ] + adjustment[dropoutGenes, : NAs are not allowed in subscripted assignments	check the presence of NA in vectors or matrix	simulation
zinbwaveZinger_data108_spatial_HDST_estimation_error.txt	The appearance of NAs or infinite values leads to the error within the conditional statement	Appearance of missing (infinite) values	Error in if (median(f75) < 1e-20) { : missing value where TRUE/FALSE needed	check the presence of NA in vectors or matrix	estimation
zinbwaveZinger_data109_spatial_HDST_estimation_error.txt	The appearance of NAs or infinite values leads to the error within the conditional statement	Appearance of missing (infinite) values	Error in if (median(f75) < 1e-20) { : missing value where TRUE/FALSE needed	check the presence of NA in vectors or matrix	estimation
zinbwaveZinger_data110_spatial_HDST_estimation_error.txt	The appearance of NAs or infinite values leads to the error within the conditional statement	Appearance of missing (infinite) values	Error in if (median(f75) < 1e-20) { : missing value where TRUE/FALSE needed	check the presence of NA in vectors or matrix	estimation
zinbwaveZinger_data111_spatial_HDST_estimation_error.txt	The appearance of NAs or infinite values leads to the error within the conditional statement	Appearance of missing (infinite) values	Error in if (median(f75) < 1e-20) { : missing value where TRUE/FALSE needed	check the presence of NA in vectors or matrix	estimation
zinbwaveZinger_data112_spatial_HDST_estimation_error.txt	The appearance of NAs or infinite values leads to the error within the conditional statement	Appearance of missing (infinite) values	Error in if (median(f75) < 1e-20) { : missing value where TRUE/FALSE needed	check the presence of NA in vectors or matrix	estimation
zinbwaveZinger_data113_spatial_HDST_estimation_error.txt	The appearance of NAs or infinite values leads to the error within the conditional statement	Appearance of missing (infinite) values	Error in if (median(f75) < 1e-20) { : missing value where TRUE/FALSE needed	check the presence of NA in vectors or matrix	estimation
zinbwaveZinger_data114_spatial_HDST_estimation_error.txt	The appearance of NAs or infinite values leads to the error within the conditional statement	Appearance of missing (infinite) values	Error in if (median(f75) < 1e-20) { : missing value where TRUE/FALSE needed	check the presence of NA in vectors or matrix	estimation
zinbwaveZinger_data115_spatial_HDST_estimation_error.txt	The appearance of NAs or infinite values leads to the error within the conditional statement	Appearance of missing (infinite) values	Error in if (median(f75) < 1e-20) { : missing value where TRUE/FALSE needed	check the presence of NA in vectors or matrix	estimation
zinbwaveZinger_data116_spatial_PRAD_simulation_error.txt	There are NAs or NaNs in the index of "dropoutGenes"	Appearance of missing (infinite) values	Error in mu[dropoutGenes, ] <- mu[dropoutGenes, ] + adjustment[dropoutGenes, : NAs are not allowed in subscripted assignments	check the presence of NA in vectors or matrix	simulation
zinbwaveZinger_data120_spatial_OV_simulation_error.txt	There are NAs or NaNs in the index of "dropoutGenes"	Appearance of missing (infinite) values	Error in mu[dropoutGenes, ] <- mu[dropoutGenes, ] + adjustment[dropoutGenes, : NAs are not allowed in subscripted assignments	check the presence of NA in vectors or matrix	simulation
zinbwaveZinger_data123_spatial_DLPFC1_simulation_error.txt	There are NAs or NaNs in the index of "dropoutGenes"	Appearance of missing (infinite) values	Error in mu[dropoutGenes, ] <- mu[dropoutGenes, ] + adjustment[dropoutGenes, : NAs are not allowed in subscripted assignments	check the presence of NA in vectors or matrix	simulation
zinbwaveZinger_data139_spatial_cortex_simulation_error.txt	There are NAs or NaNs in the index of "dropoutGenes"	Appearance of missing (infinite) values	Error in mu[dropoutGenes, ] <- mu[dropoutGenes, ] + adjustment[dropoutGenes, : NAs are not allowed in subscripted assignments	check the presence of NA in vectors or matrix	simulation
zinbwaveZinger_data140_spatial_cortex_simulation_error.txt	There are NAs or NaNs in the index of "dropoutGenes"	Appearance of missing (infinite) values	Error in mu[dropoutGenes, ] <- mu[dropoutGenes, ] + adjustment[dropoutGenes, : NAs are not allowed in subscripted assignments	check the presence of NA in vectors or matrix	simulation
zingeR_data1_GSE54006_simulation_error.txt	The appearance of NAs or infinite values leads to the error within the conditional statement	Appearance of missing (infinite) values	Error in if (any(mu <= 0)) stop(paste(mu must be greater than 0 , \n, : missing value where TRUE/FALSE needed	check the presence of NA in vectors or matrix	simulation
zingeR_data103_spatial_C1_simulation_error.txt	The appearance of NAs or infinite values leads to the error within the conditional statement	Appearance of missing (infinite) values	Error in if (any(mu <= 0)) stop(paste(mu must be greater than 0 , \n, : missing value where TRUE/FALSE needed	check the presence of NA in vectors or matrix	simulation
zingeR_data104_spatial_D1_simulation_error.txt	The range of the values in the vector of zero probability parameter is not (0, 1)	Incorrect parameter	Error in rZANBI(n = nTags * nlibs, mu = mu, sigma = Dispersion, nu = zeroProbMat) : nu must be between 0 and 1	check the range of parameter values when used in function	simulation
zingeR_data105_spatial_E1_simulation_error.txt	The appearance of NAs or infinite values leads to the error within the conditional statement	Appearance of missing (infinite) values	Error in if (any(mu <= 0)) stop(paste(mu must be greater than 0 , \n, : missing value where TRUE/FALSE needed	check the presence of NA in vectors or matrix	simulation
zingeR_data106_spatial_F1_simulation_error.txt	The appearance of NAs or infinite values leads to the error within the conditional statement	Appearance of missing (infinite) values	Error in if (any(mu <= 0)) stop(paste(mu must be greater than 0 , \n, : missing value where TRUE/FALSE needed	check the presence of NA in vectors or matrix	simulation
zingeR_data107_spatial_H1_simulation_error.txt	The appearance of NAs or infinite values leads to the error within the conditional statement	Appearance of missing (infinite) values	Error in if (any(mu <= 0)) stop(paste(mu must be greater than 0 , \n, : missing value where TRUE/FALSE needed	check the presence of NA in vectors or matrix	simulation
zingeR_data108_spatial_HDST_estimation_error.txt	The library sizes of the cells contain 0 after filtering the genes from the data	Others	Error in cpm.default(y$counts, lib.size = lib.size, offset = y$offset, : library sizes should be finite and non-negative	in most cases, the cells with zero counts across genes should be removed	estimation
zingeR_data109_spatial_HDST_estimation_error.txt	The library sizes of the cells contain 0 after filtering the genes from the data	Others	Error in cpm.default(y$counts, lib.size = lib.size, offset = y$offset, : library sizes should be finite and non-negative	in most cases, the cells with zero counts across genes should be removed	estimation
zingeR_data110_spatial_HDST_estimation_error.txt	The library sizes of the cells contain 0 after filtering the genes from the data	Others	Error in cpm.default(y$counts, lib.size = lib.size, offset = y$offset, : library sizes should be finite and non-negative	in most cases, the cells with zero counts across genes should be removed	estimation
zingeR_data111_spatial_HDST_estimation_error.txt	The library sizes of the cells contain 0 after filtering the genes from the data	Others	Error in cpm.default(y$counts, lib.size = lib.size, offset = y$offset, : library sizes should be finite and non-negative	in most cases, the cells with zero counts across genes should be removed	estimation
zingeR_data112_spatial_HDST_estimation_error.txt	The library sizes of the cells contain 0 after filtering the genes from the data	Others	Error in cpm.default(y$counts, lib.size = lib.size, offset = y$offset, : library sizes should be finite and non-negative	in most cases, the cells with zero counts across genes should be removed	estimation
zingeR_data113_spatial_HDST_estimation_error.txt	The library sizes of the cells contain 0 after filtering the genes from the data	Others	Error in cpm.default(y$counts, lib.size = lib.size, offset = y$offset, : library sizes should be finite and non-negative	in most cases, the cells with zero counts across genes should be removed	estimation
zingeR_data114_spatial_HDST_estimation_error.txt	The library sizes of the cells contain 0 after filtering the genes from the data	Others	Error in cpm.default(y$counts, lib.size = lib.size, offset = y$offset, : library sizes should be finite and non-negative	in most cases, the cells with zero counts across genes should be removed	estimation
zingeR_data115_spatial_HDST_estimation_error.txt	The library sizes of the cells contain 0 after filtering the genes from the data	Others	Error in cpm.default(y$counts, lib.size = lib.size, offset = y$offset, : library sizes should be finite and non-negative	in most cases, the cells with zero counts across genes should be removed	estimation
zingeR_data116_spatial_PRAD_simulation_error.txt	The appearance of NAs or infinite values leads to the error within the conditional statement	Appearance of missing (infinite) values	Error in if (any(mu <= 0)) stop(paste(mu must be greater than 0 , \n, : missing value where TRUE/FALSE needed	check the presence of NA in vectors or matrix	simulation
zingeR_data118_spatial_OV_simulation_error.txt	The range of the values in the vector of zero probability parameter is not (0, 1)	Incorrect parameter	Error in rZANBI(n = nTags * nlibs, mu = mu, sigma = Dispersion, nu = zeroProbMat) : nu must be between 0 and 1	check the range of parameter values when used in function	simulation
zingeR_data119_spatial_CESA_simulation_error.txt	The appearance of NAs or infinite values leads to the error within the conditional statement	Appearance of missing (infinite) values	Error in if (any(mu <= 0)) stop(paste(mu must be greater than 0 , \n, : missing value where TRUE/FALSE needed	check the presence of NA in vectors or matrix	simulation
zingeR_data120_spatial_OV_simulation_error.txt	The appearance of NAs or infinite values leads to the error within the conditional statement	Appearance of missing (infinite) values	Error in if (any(mu <= 0)) stop(paste(mu must be greater than 0 , \n, : missing value where TRUE/FALSE needed	check the presence of NA in vectors or matrix	simulation
zingeR_data123_spatial_DLPFC1_simulation_error.txt	The appearance of NAs or infinite values leads to the error within the conditional statement	Appearance of missing (infinite) values	Error in if (any(mu <= 0)) stop(paste(mu must be greater than 0 , \n, : missing value where TRUE/FALSE needed	check the presence of NA in vectors or matrix	simulation
zingeR_data138_spatial_cortex_simulation_error.txt	The range of the values in the vector of zero probability parameter is not (0, 1)	Incorrect parameter	Error in rZANBI(n = nTags * nlibs, mu = mu, sigma = Dispersion, nu = zeroProbMat) : nu must be between 0 and 1	check the range of parameter values when used in function	simulation
zingeR_data139_spatial_cortex_simulation_error.txt	The appearance of NAs or infinite values leads to the error within the conditional statement	Appearance of missing (infinite) values	Error in if (any(mu <= 0)) stop(paste(mu must be greater than 0 , \n, : missing value where TRUE/FALSE needed	check the presence of NA in vectors or matrix	simulation
zingeR_data140_spatial_cortex_simulation_error.txt	The appearance of NAs or infinite values leads to the error within the conditional statement	Appearance of missing (infinite) values	Error in if (any(mu <= 0)) stop(paste(mu must be greater than 0 , \n, : missing value where TRUE/FALSE needed	check the presence of NA in vectors or matrix	simulation
zingeR_data21_GSE54695_estimation_error.txt	The failing of estimating the parameters for gene(s)	Failed estimation for genes	Error in zingeR_estimation(ref_data = structure(c(1.0019582262109, 2.00785343002263, : Your data estimation failed, please change it.	1. determine the most suitable distribution model for each gene; 2. test the method on a large number of reference datasets.	estimation
zingeR_data46_GSE95432_simulation_error.txt	The range of the values in the vector of zero probability parameter is not (0, 1)	Incorrect parameter	Error in rZANBI(n = nTags * nlibs, mu = mu, sigma = Dispersion, nu = zeroProbMat) : nu must be between 0 and 1	check the range of parameter values when used in function	simulation
zingeR_data5_SCP1729_simulation_error.txt	The range of the values in the vector of zero probability parameter is not (0, 1)	Incorrect parameter	Error in rZANBI(n = nTags * nlibs, mu = mu, sigma = Dispersion, nu = zeroProbMat) : nu must be between 0 and 1	check the range of parameter values when used in function	simulation
zingeR_data50_GSE95448_simulation_error.txt	The range of the values in the vector of zero probability parameter is not (0, 1)	Incorrect parameter	Error in rZANBI(n = nTags * nlibs, mu = mu, sigma = Dispersion, nu = zeroProbMat) : nu must be between 0 and 1	check the range of parameter values when used in function	simulation
zingeR_data63_GSE106202_simulation_error.txt	The appearance of NAs or infinite values leads to the error within the conditional statement	Appearance of missing (infinite) values	Error in if (any(mu <= 0)) stop(paste(mu must be greater than 0 , \n, : missing value where TRUE/FALSE needed	check the presence of NA in vectors or matrix	simulation
zingeR_data70_GSE87038_subset6_simulation_error.txt	The range of the values in the vector of zero probability parameter is not (0, 1)	Incorrect parameter	Error in rZANBI(n = nTags * nlibs, mu = mu, sigma = Dispersion, nu = zeroProbMat) : nu must be between 0 and 1	check the range of parameter values when used in function	simulation
zingeR_data73_GSE90047_subset3_simulation_error.txt	The range of the values in the vector of zero probability parameter is not (0, 1)	Incorrect parameter	Error in rZANBI(n = nTags * nlibs, mu = mu, sigma = Dispersion, nu = zeroProbMat) : nu must be between 0 and 1	check the range of parameter values when used in function	simulation
zingeR_data81_cell-cycle_buettner.rds_estimation_error.txt	The failing of estimating the parameters for gene(s)	Failed estimation for genes	Error in zingeR_estimation(ref_data = structure(c(1964, 656, 0, 123, 3136, : Your data estimation failed, please change it.	1. determine the most suitable distribution model for each gene; 2. test the method on a large number of reference datasets.	estimation
zingeR_data9_SCP1618_simulation_error.txt	The range of the values in the vector of zero probability parameter is not (0, 1)	Incorrect parameter	Error in rZANBI(n = nTags * nlibs, mu = mu, sigma = Dispersion, nu = zeroProbMat) : nu must be between 0 and 1	check the range of parameter values when used in function	simulation
dyngen_data102_spatial_B1_simulation_error.txt		Unknown	[59462:59462:20230712,154404.722194:ERROR process_memory_range.cc:86] read out of range	NA	simulation
dyngen_data103_spatial_C1_simulation_error.txt		Unknown	[59462:59462:20230712,154404.722194:ERROR process_memory_range.cc:86] read out of range	NA	simulation
dyngen_data104_spatial_D1_simulation_error.txt		Unknown	[59462:59462:20230712,154404.722194:ERROR process_memory_range.cc:86] read out of range	NA	simulation
dyngen_data105_spatial_E1_simulation_error.txt		Unknown	[59462:59462:20230712,154404.722194:ERROR process_memory_range.cc:86] read out of range	NA	simulation
dyngen_data106_spatial_F1_simulation_error.txt		Unknown	[59462:59462:20230712,154404.722194:ERROR process_memory_range.cc:86] read out of range	NA	simulation
dyngen_data107_spatial_H1_simulation_error.txt		Unknown	[59462:59462:20230712,154404.722194:ERROR process_memory_range.cc:86] read out of range	NA	simulation
dyngen_data116_spatial_PRAD_simulation_error.txt		Unknown	[59462:59462:20230712,154404.722194:ERROR process_memory_range.cc:86] read out of range	NA	simulation
dyngen_data117_spatial_LUSC_simulation_error.txt		Unknown	[59462:59462:20230712,154404.722194:ERROR process_memory_range.cc:86] read out of range	NA	simulation
dyngen_data119_spatial_CESA_simulation_error.txt		Unknown	[59462:59462:20230712,154404.722194:ERROR process_memory_range.cc:86] read out of range	NA	simulation
dyngen_data120_spatial_OV_simulation_error.txt		Unknown	[59462:59462:20230712,154404.722194:ERROR process_memory_range.cc:86] read out of range	NA	simulation

## Sheet: Table S7
Table S7: The detailed information of the fifteen data properties summarized from simulated and real data
ID	Description	Abbreviation	Category	Dimension	Formula/Principle
1	Library Size per cell	LS	Cell level	One dimension
2	Fraction of Zeros per Cell	FZC	Cell level	One dimension
3	Cell-Cell Correlation	CCC	Cell level	One dimension
4	TMM normalization factor per cell	TMM	Cell level	One dimension	the normalization factor of trimmed mean of M values in a cell
5	Effective Library Size per cell	ELS	Cell level	One dimension	the library size scaled by TMM
6	Fraction of Cell Outliers	FCO	Cell level	One dimension	the fraction of cells whose library sizes are below the first quartile – 1.5 * IQR and above the third quartile + 1.5 * IQR
7	Relation of Library size and the fraction of Zeros in cells	RLZ	Cell level	Two dimensions	measured by multi-dimensional KS test and kernel density
8	Mean Expression values of genes	ME	Gene level	One dimension
9	Standard Deviation of gene expression values	SD	Gene level	One dimension
10	Coefficient of Variance of gene expression values	CV	Gene level	One dimension
11	Fraction of Zeros per Gene	FZG	Gene level	One dimension
12	Fraction of Gene Outliers	FGO	Gene level	One dimension	the fraction of genes whose expression values are below the first quartile – 1.5 * IQR and above the third quartile + 1.5 * IQR
13	Relation of Mean expression and Standard variance values of genes	RMS	Gene level	Two dimensions	measured by multi-dimensional KS test and kernel density
14	Relation of Mean expression values and the fraction of Zeros in genes	RMZ	Gene level	Two dimensions	measured by multi-dimensional KS test and kernel density
15	Relation of the Dispersion values and Mean expression values of genes	RDM	Gene level	Two dimensions	measured by multi-dimensional KS test and kernel density

## Sheet: Table S8
Table S8: The references used to construct the datasets for scalability evaluation
Reference dataset	Involved methods	Remark
data42	Simple, Kersplat, Splat, SplatPop, Lun, SCRIP-GP-trendedBCV, SCRIP-GP-commonBCV, SCRIP-BGP-commonBCV, SCRIP-BP, SCRIP-BGP-trendedBCV, SPARSim, powsimR, POWSC, scDesign2, muscat, scDesign3, CancerInSilico, scMultiSim, SRTsim
Dataset generated by scater::mockSCE	scDesign, SPsimSeq, ESCO, zinbwave, hierarchicell, dropsim, SparseDC, zinbwaveZinger, SimBPDD	No errors occurred using the datasets generated by mockSCE function
data23	BEARscc	This dataset contains spike-in RNA controls and so was suitable for BEARscc. No errors occurred when applied to this method.
data(scDatExSim)	scDD	scDatExSim is the internal example data in scDD package, and no errors occurred in all runnings.
Dataset generated by stats::rpois	BASiCS, Lun2	BASiCS and Lun2 have high error proportions (88.9% and 15.2%) when many real datasets were used for simulation. But for the dataset generated by stats::rpois, no errors occurred during executions.
data85	SCRIP-paths, PROSSTT, TedSim, dyntoy, SymSim, VeloSim, MFA, phenopath, Splat-paths, SplatPop-paths, ESCO-traj, ESCO-tree, dyngen, scMultiSim-tree, scDesign3-tree	These methods need trajectory datasets.
data1	scGAN, zingeR	No errors occurred using this dataset.
